# Supplementary material for: Network Modules of the Cross-Species Genotype-Phenotype Map Reflect the Clinical Severity of Human Diseases
Source: PLoS One. 2015 Aug 24;10(8):e0136300. doi: 10.1371/journal.pone.0136300 (PMC4547739; doi:10.1371/journal.pone.0136300)
Supplement: S1 Table — (XLS) [file pone.0136300.s003.xls]

## Sheet: Sheet1
Table S1. The list of essential and nonessential disease genes
Ensembl genome id	Gene essentiality
ENSG00000000971	E
ENSG00000001084	E
ENSG00000001626	E
ENSG00000001631	E
ENSG00000002822	E
ENSG00000004848	E
ENSG00000004939	E
ENSG00000004948	E
ENSG00000005073	E
ENSG00000005339	E
ENSG00000005893	E
ENSG00000006016	E
ENSG00000006695	E
ENSG00000007168	E
ENSG00000007171	E
ENSG00000007372	E
ENSG00000008196	E
ENSG00000008710	E
ENSG00000009709	E
ENSG00000015285	E
ENSG00000017427	E
ENSG00000018625	E
ENSG00000019549	E
ENSG00000019991	E
ENSG00000020922	E
ENSG00000021574	E
ENSG00000021826	E
ENSG00000022355	E
ENSG00000023287	E
ENSG00000030304	E
ENSG00000030582	E
ENSG00000035403	E
ENSG00000036473	E
ENSG00000036828	E
ENSG00000037280	E
ENSG00000038002	E
ENSG00000038295	E
ENSG00000039068	E
ENSG00000039139	E
ENSG00000043355	E
ENSG00000043591	E
ENSG00000044090	E
ENSG00000046604	E
ENSG00000048392	E
ENSG00000049167	E
ENSG00000049319	E
ENSG00000049768	E
ENSG00000049860	E
ENSG00000051180	E
ENSG00000052850	E
ENSG00000053747	E
ENSG00000054523	E
ENSG00000056345	E
ENSG00000057294	E
ENSG00000057593	E
ENSG00000058085	E
ENSG00000060237	E
ENSG00000062038	E
ENSG00000064012	E
ENSG00000064601	E
ENSG00000065154	E
ENSG00000065618	E
ENSG00000066468	E
ENSG00000066926	E
ENSG00000067082	E
ENSG00000067182	E
ENSG00000067955	E
ENSG00000068078	E
ENSG00000069431	E
ENSG00000070061	E
ENSG00000070193	E
ENSG00000070748	E
ENSG00000072694	E
ENSG00000072778	E
ENSG00000073282	E
ENSG00000074047	E
ENSG00000074319	E
ENSG00000074803	E
ENSG00000075043	E
ENSG00000075891	E
ENSG00000076242	E
ENSG00000076248	E
ENSG00000077238	E
ENSG00000077279	E
ENSG00000077782	E
ENSG00000077942	E
ENSG00000080815	E
ENSG00000081051	E
ENSG00000081237	E
ENSG00000081479	E
ENSG00000083444	E
ENSG00000083799	E
ENSG00000084073	E
ENSG00000084674	E
ENSG00000085063	E
ENSG00000086062	E
ENSG00000087053	E
ENSG00000087085	E
ENSG00000087088	E
ENSG00000087116	E
ENSG00000087245	E
ENSG00000087274	E
ENSG00000087460	E
ENSG00000088305	E
ENSG00000089225	E
ENSG00000089250	E
ENSG00000089280	E
ENSG00000090054	E
ENSG00000090339	E
ENSG00000090674	E
ENSG00000090776	E
ENSG00000090932	E
ENSG00000091010	E
ENSG00000091138	E
ENSG00000091140	E
ENSG00000091409	E
ENSG00000091483	E
ENSG00000091583	E
ENSG00000091831	E
ENSG00000092067	E
ENSG00000092295	E
ENSG00000092330	E
ENSG00000092345	E
ENSG00000092621	E
ENSG00000094914	E
ENSG00000095002	E
ENSG00000096968	E
ENSG00000097007	E
ENSG00000099377	E
ENSG00000099769	E
ENSG00000099937	E
ENSG00000099956	E
ENSG00000100146	E
ENSG00000100234	E
ENSG00000100292	E
ENSG00000100311	E
ENSG00000100345	E
ENSG00000100393	E
ENSG00000100596	E
ENSG00000100697	E
ENSG00000100714	E
ENSG00000100815	E
ENSG00000100836	E
ENSG00000100906	E
ENSG00000101076	E
ENSG00000101115	E
ENSG00000101292	E
ENSG00000101311	E
ENSG00000101384	E
ENSG00000101773	E
ENSG00000101966	E
ENSG00000101981	E
ENSG00000101986	E
ENSG00000102081	E
ENSG00000102145	E
ENSG00000102174	E
ENSG00000102683	E
ENSG00000103126	E
ENSG00000103197	E
ENSG00000103241	E
ENSG00000103249	E
ENSG00000103449	E
ENSG00000103494	E
ENSG00000103876	E
ENSG00000104313	E
ENSG00000104320	E
ENSG00000104763	E
ENSG00000104826	E
ENSG00000104884	E
ENSG00000104899	E
ENSG00000105221	E
ENSG00000105329	E
ENSG00000105409	E
ENSG00000105516	E
ENSG00000105610	E
ENSG00000105662	E
ENSG00000105711	E
ENSG00000105755	E
ENSG00000105976	E
ENSG00000105991	E
ENSG00000106031	E
ENSG00000106105	E
ENSG00000106125	E
ENSG00000106331	E
ENSG00000106571	E
ENSG00000106633	E
ENSG00000106799	E
ENSG00000106991	E
ENSG00000107187	E
ENSG00000107485	E
ENSG00000107537	E
ENSG00000107562	E
ENSG00000107779	E
ENSG00000107882	E
ENSG00000108379	E
ENSG00000108381	E
ENSG00000108384	E
ENSG00000108405	E
ENSG00000108556	E
ENSG00000108557	E
ENSG00000108578	E
ENSG00000108599	E
ENSG00000108753	E
ENSG00000108784	E
ENSG00000108821	E
ENSG00000108946	E
ENSG00000108953	E
ENSG00000109062	E
ENSG00000109323	E
ENSG00000109929	E
ENSG00000110090	E
ENSG00000110092	E
ENSG00000110195	E
ENSG00000110395	E
ENSG00000110711	E
ENSG00000110719	E
ENSG00000110911	E
ENSG00000111012	E
ENSG00000111046	E
ENSG00000111262	E
ENSG00000111319	E
ENSG00000111341	E
ENSG00000111424	E
ENSG00000111537	E
ENSG00000112246	E
ENSG00000112357	E
ENSG00000112592	E
ENSG00000112715	E
ENSG00000112964	E
ENSG00000113161	E
ENSG00000113327	E
ENSG00000113448	E
ENSG00000113522	E
ENSG00000113580	E
ENSG00000113594	E
ENSG00000113721	E
ENSG00000114026	E
ENSG00000114062	E
ENSG00000114270	E
ENSG00000114353	E
ENSG00000114739	E
ENSG00000114859	E
ENSG00000114861	E
ENSG00000115138	E
ENSG00000115159	E
ENSG00000115170	E
ENSG00000115317	E
ENSG00000115380	E
ENSG00000115392	E
ENSG00000115415	E
ENSG00000115486	E
ENSG00000115718	E
ENSG00000115844	E
ENSG00000115904	E
ENSG00000116014	E
ENSG00000116016	E
ENSG00000116062	E
ENSG00000116096	E
ENSG00000116127	E
ENSG00000116133	E
ENSG00000116218	E
ENSG00000116678	E
ENSG00000116688	E
ENSG00000116704	E
ENSG00000116711	E
ENSG00000116906	E
ENSG00000116984	E
ENSG00000117054	E
ENSG00000117298	E
ENSG00000117305	E
ENSG00000117360	E
ENSG00000117394	E
ENSG00000117479	E
ENSG00000117560	E
ENSG00000117595	E
ENSG00000117601	E
ENSG00000117984	E
ENSG00000118046	E
ENSG00000118194	E
ENSG00000118520	E
ENSG00000118762	E
ENSG00000118972	E
ENSG00000119509	E
ENSG00000119655	E
ENSG00000119681	E
ENSG00000119684	E
ENSG00000119899	E
ENSG00000119950	E
ENSG00000120149	E
ENSG00000120156	E
ENSG00000120659	E
ENSG00000120708	E
ENSG00000121075	E
ENSG00000121207	E
ENSG00000121454	E
ENSG00000121653	E
ENSG00000121879	E
ENSG00000121966	E
ENSG00000122126	E
ENSG00000122194	E
ENSG00000122367	E
ENSG00000122691	E
ENSG00000122859	E
ENSG00000122861	E
ENSG00000122877	E
ENSG00000123191	E
ENSG00000123454	E
ENSG00000123700	E
ENSG00000124205	E
ENSG00000124491	E
ENSG00000124615	E
ENSG00000124813	E
ENSG00000124827	E
ENSG00000125124	E
ENSG00000125378	E
ENSG00000125398	E
ENSG00000125454	E
ENSG00000125618	E
ENSG00000125863	E
ENSG00000126088	E
ENSG00000126218	E
ENSG00000126351	E
ENSG00000126524	E
ENSG00000126778	E
ENSG00000126883	E
ENSG00000126895	E
ENSG00000127415	E
ENSG00000127688	E
ENSG00000127947	E
ENSG00000127948	E
ENSG00000128039	E
ENSG00000128714	E
ENSG00000128739	E
ENSG00000129038	E
ENSG00000129170	E
ENSG00000129562	E
ENSG00000129757	E
ENSG00000129991	E
ENSG00000130005	E
ENSG00000130066	E
ENSG00000130203	E
ENSG00000130283	E
ENSG00000130385	E
ENSG00000130402	E
ENSG00000130635	E
ENSG00000130675	E
ENSG00000130707	E
ENSG00000130714	E
ENSG00000131183	E
ENSG00000131482	E
ENSG00000131808	E
ENSG00000131910	E
ENSG00000132155	E
ENSG00000132170	E
ENSG00000132326	E
ENSG00000132437	E
ENSG00000132470	E
ENSG00000132855	E
ENSG00000133105	E
ENSG00000133116	E
ENSG00000133703	E
ENSG00000133835	E
ENSG00000133895	E
ENSG00000134086	E
ENSG00000134250	E
ENSG00000134323	E
ENSG00000134371	E
ENSG00000134438	E
ENSG00000134460	E
ENSG00000134574	E
ENSG00000134595	E
ENSG00000134853	E
ENSG00000134899	E
ENSG00000134982	E
ENSG00000135100	E
ENSG00000135111	E
ENSG00000135409	E
ENSG00000135424	E
ENSG00000135446	E
ENSG00000135503	E
ENSG00000135744	E
ENSG00000135766	E
ENSG00000135903	E
ENSG00000136068	E
ENSG00000136160	E
ENSG00000136352	E
ENSG00000136531	E
ENSG00000136574	E
ENSG00000136634	E
ENSG00000136717	E
ENSG00000136827	E
ENSG00000136928	E
ENSG00000136931	E
ENSG00000136936	E
ENSG00000136944	E
ENSG00000136997	E
ENSG00000137203	E
ENSG00000137561	E
ENSG00000137869	E
ENSG00000137992	E
ENSG00000138039	E
ENSG00000138207	E
ENSG00000138376	E
ENSG00000138449	E
ENSG00000138622	E
ENSG00000138696	E
ENSG00000138760	E
ENSG00000138823	E
ENSG00000139197	E
ENSG00000139219	E
ENSG00000139351	E
ENSG00000139515	E
ENSG00000139549	E
ENSG00000139567	E
ENSG00000139618	E
ENSG00000139687	E
ENSG00000140416	E
ENSG00000140443	E
ENSG00000140459	E
ENSG00000140463	E
ENSG00000140521	E
ENSG00000140650	E
ENSG00000141510	E
ENSG00000141646	E
ENSG00000141655	E
ENSG00000141736	E
ENSG00000141837	E
ENSG00000142168	E
ENSG00000142319	E
ENSG00000142655	E
ENSG00000142798	E
ENSG00000142867	E
ENSG00000143140	E
ENSG00000143199	E
ENSG00000143437	E
ENSG00000143575	E
ENSG00000143632	E
ENSG00000143815	E
ENSG00000143839	E
ENSG00000144061	E
ENSG00000144285	E
ENSG00000144452	E
ENSG00000144554	E
ENSG00000144891	E
ENSG00000145715	E
ENSG00000146085	E
ENSG00000146648	E
ENSG00000147168	E
ENSG00000147257	E
ENSG00000147465	E
ENSG00000147889	E
ENSG00000148053	E
ENSG00000148180	E
ENSG00000148290	E
ENSG00000148795	E
ENSG00000149177	E
ENSG00000149295	E
ENSG00000149311	E
ENSG00000149418	E
ENSG00000149948	E
ENSG00000150787	E
ENSG00000150907	E
ENSG00000150995	E
ENSG00000151067	E
ENSG00000151090	E
ENSG00000151348	E
ENSG00000151617	E
ENSG00000151623	E
ENSG00000151704	E
ENSG00000151834	E
ENSG00000152266	E
ENSG00000152661	E
ENSG00000153208	E
ENSG00000153234	E
ENSG00000153253	E
ENSG00000153487	E
ENSG00000153563	E
ENSG00000154118	E
ENSG00000154122	E
ENSG00000154764	E
ENSG00000154767	E
ENSG00000154803	E
ENSG00000155465	E
ENSG00000155980	E
ENSG00000156113	E
ENSG00000156150	E
ENSG00000156466	E
ENSG00000156574	E
ENSG00000156970	E
ENSG00000157212	E
ENSG00000157764	E
ENSG00000158125	E
ENSG00000158169	E
ENSG00000158578	E
ENSG00000159216	E
ENSG00000159251	E
ENSG00000159640	E
ENSG00000159899	E
ENSG00000159921	E
ENSG00000160200	E
ENSG00000160211	E
ENSG00000160224	E
ENSG00000160255	E
ENSG00000160323	E
ENSG00000160710	E
ENSG00000160789	E
ENSG00000160801	E
ENSG00000160867	E
ENSG00000160957	E
ENSG00000161270	E
ENSG00000161533	E
ENSG00000162367	E
ENSG00000162399	E
ENSG00000162551	E
ENSG00000162552	E
ENSG00000162736	E
ENSG00000162769	E
ENSG00000162928	E
ENSG00000162992	E
ENSG00000163132	E
ENSG00000163347	E
ENSG00000163501	E
ENSG00000163513	E
ENSG00000163581	E
ENSG00000163599	E
ENSG00000163666	E
ENSG00000163898	E
ENSG00000163931	E
ENSG00000164093	E
ENSG00000164120	E
ENSG00000164258	E
ENSG00000164266	E
ENSG00000164362	E
ENSG00000164690	E
ENSG00000164736	E
ENSG00000164741	E
ENSG00000164751	E
ENSG00000164761	E
ENSG00000164867	E
ENSG00000165029	E
ENSG00000165060	E
ENSG00000165195	E
ENSG00000165280	E
ENSG00000165392	E
ENSG00000165474	E
ENSG00000165671	E
ENSG00000165699	E
ENSG00000165704	E
ENSG00000165731	E
ENSG00000165917	E
ENSG00000165970	E
ENSG00000166035	E
ENSG00000166126	E
ENSG00000166147	E
ENSG00000166206	E
ENSG00000166311	E
ENSG00000166340	E
ENSG00000166548	E
ENSG00000166603	E
ENSG00000167085	E
ENSG00000167114	E
ENSG00000167434	E
ENSG00000167580	E
ENSG00000167642	E
ENSG00000167996	E
ENSG00000168036	E
ENSG00000168066	E
ENSG00000168229	E
ENSG00000168269	E
ENSG00000168282	E
ENSG00000168447	E
ENSG00000168484	E
ENSG00000168542	E
ENSG00000168610	E
ENSG00000168621	E
ENSG00000168878	E
ENSG00000169031	E
ENSG00000169032	E
ENSG00000169057	E
ENSG00000169071	E
ENSG00000169083	E
ENSG00000169184	E
ENSG00000169218	E
ENSG00000169297	E
ENSG00000169554	E
ENSG00000169562	E
ENSG00000169679	E
ENSG00000169692	E
ENSG00000169946	E
ENSG00000170266	E
ENSG00000170365	E
ENSG00000170370	E
ENSG00000170421	E
ENSG00000170624	E
ENSG00000170820	E
ENSG00000170836	E
ENSG00000171119	E
ENSG00000171316	E
ENSG00000171557	E
ENSG00000171560	E
ENSG00000171791	E
ENSG00000171862	E
ENSG00000172037	E
ENSG00000172071	E
ENSG00000172270	E
ENSG00000172893	E
ENSG00000173757	E
ENSG00000173801	E
ENSG00000173894	E
ENSG00000174106	E
ENSG00000174405	E
ENSG00000174437	E
ENSG00000174804	E
ENSG00000175054	E
ENSG00000175084	E
ENSG00000175097	E
ENSG00000175198	E
ENSG00000175325	E
ENSG00000175426	E
ENSG00000175445	E
ENSG00000175595	E
ENSG00000176165	E
ENSG00000176387	E
ENSG00000176692	E
ENSG00000176697	E
ENSG00000176920	E
ENSG00000177000	E
ENSG00000177045	E
ENSG00000177156	E
ENSG00000177189	E
ENSG00000177426	E
ENSG00000177628	E
ENSG00000177666	E
ENSG00000177807	E
ENSG00000178209	E
ENSG00000178726	E
ENSG00000178802	E
ENSG00000178852	E
ENSG00000178919	E
ENSG00000179111	E
ENSG00000179142	E
ENSG00000179295	E
ENSG00000179477	E
ENSG00000180176	E
ENSG00000180210	E
ENSG00000181090	E
ENSG00000181163	E
ENSG00000181830	E
ENSG00000181856	E
ENSG00000182197	E
ENSG00000182389	E
ENSG00000182578	E
ENSG00000182636	E
ENSG00000183072	E
ENSG00000183091	E
ENSG00000183691	E
ENSG00000183765	E
ENSG00000183770	E
ENSG00000184160	E
ENSG00000184344	E
ENSG00000184381	E
ENSG00000184937	E
ENSG00000185231	E
ENSG00000185303	E
ENSG00000185920	E
ENSG00000185950	E
ENSG00000186081	E
ENSG00000186153	E
ENSG00000186395	E
ENSG00000186575	E
ENSG00000186847	E
ENSG00000186895	E
ENSG00000187266	E
ENSG00000187323	E
ENSG00000187730	E
ENSG00000188095	E
ENSG00000188153	E
ENSG00000188389	E
ENSG00000188603	E
ENSG00000188690	E
ENSG00000188910	E
ENSG00000196154	E
ENSG00000196218	E
ENSG00000196296	E
ENSG00000196396	E
ENSG00000196712	E
ENSG00000196811	E
ENSG00000196839	E
ENSG00000197081	E
ENSG00000197122	E
ENSG00000197181	E
ENSG00000197299	E
ENSG00000197386	E
ENSG00000197616	E
ENSG00000197746	E
ENSG00000197822	E
ENSG00000198400	E
ENSG00000198523	E
ENSG00000198626	E
ENSG00000198734	E
ENSG00000198807	E
ENSG00000198835	E
ENSG00000198900	E
ENSG00000198910	E
ENSG00000198931	E
ENSG00000204217	E
ENSG00000204262	E
ENSG00000204370	E
ENSG00000204490	E
ENSG00000204842	E
ENSG00000204843	E
ENSG00000205571	E
ENSG00000206372	E
ENSG00000206561	E
ENSG00000213614	E
ENSG00000213918	E
ENSG00000221829	E
ENSG00000240583	E
ENSG00000248098	E
ENSG00000000419	N
ENSG00000003393	N
ENSG00000004455	N
ENSG00000004864	N
ENSG00000004961	N
ENSG00000005381	N
ENSG00000005421	N
ENSG00000005471	N
ENSG00000005961	N
ENSG00000006071	N
ENSG00000006611	N
ENSG00000006638	N
ENSG00000006744	N
ENSG00000007062	N
ENSG00000007314	N
ENSG00000007933	N
ENSG00000008056	N
ENSG00000008086	N
ENSG00000009724	N
ENSG00000009830	N
ENSG00000010404	N
ENSG00000010671	N
ENSG00000010704	N
ENSG00000011143	N
ENSG00000011198	N
ENSG00000011600	N
ENSG00000012048	N
ENSG00000012174	N
ENSG00000012779	N
ENSG00000013619	N
ENSG00000015520	N
ENSG00000018280	N
ENSG00000018510	N
ENSG00000021488	N
ENSG00000021852	N
ENSG00000022267	N
ENSG00000023228	N
ENSG00000023839	N
ENSG00000025796	N
ENSG00000026103	N
ENSG00000026297	N
ENSG00000026508	N
ENSG00000027697	N
ENSG00000027847	N
ENSG00000029534	N
ENSG00000031544	N
ENSG00000033011	N
ENSG00000034693	N
ENSG00000034971	N
ENSG00000038945	N
ENSG00000039537	N
ENSG00000039650	N
ENSG00000042088	N
ENSG00000042317	N
ENSG00000042781	N
ENSG00000042832	N
ENSG00000044446	N
ENSG00000046651	N
ENSG00000047457	N
ENSG00000047579	N
ENSG00000047597	N
ENSG00000048545	N
ENSG00000049089	N
ENSG00000049239	N
ENSG00000051523	N
ENSG00000053918	N
ENSG00000054282	N
ENSG00000054598	N
ENSG00000055118	N
ENSG00000055208	N
ENSG00000055955	N
ENSG00000055957	N
ENSG00000059377	N
ENSG00000059573	N
ENSG00000060069	N
ENSG00000060642	N
ENSG00000060718	N
ENSG00000061337	N
ENSG00000064490	N
ENSG00000064692	N
ENSG00000064835	N
ENSG00000064933	N
ENSG00000066279	N
ENSG00000066427	N
ENSG00000066455	N
ENSG00000067177	N
ENSG00000068305	N
ENSG00000068323	N
ENSG00000068366	N
ENSG00000068438	N
ENSG00000068615	N
ENSG00000068885	N
ENSG00000068976	N
ENSG00000069696	N
ENSG00000069974	N
ENSG00000070031	N
ENSG00000070182	N
ENSG00000070729	N
ENSG00000070785	N
ENSG00000070814	N
ENSG00000070915	N
ENSG00000072121	N
ENSG00000072501	N
ENSG00000072506	N
ENSG00000072840	N
ENSG00000073009	N
ENSG00000073578	N
ENSG00000073734	N
ENSG00000074181	N
ENSG00000074317	N
ENSG00000074582	N
ENSG00000074695	N
ENSG00000075239	N
ENSG00000075785	N
ENSG00000076003	N
ENSG00000076944	N
ENSG00000077264	N
ENSG00000077498	N
ENSG00000078070	N
ENSG00000078674	N
ENSG00000079215	N
ENSG00000079482	N
ENSG00000079805	N
ENSG00000080493	N
ENSG00000080819	N
ENSG00000081052	N
ENSG00000081087	N
ENSG00000081248	N
ENSG00000081277	N
ENSG00000081923	N
ENSG00000082212	N
ENSG00000082458	N
ENSG00000083093	N
ENSG00000083123	N
ENSG00000083307	N
ENSG00000083720	N
ENSG00000083937	N
ENSG00000084110	N
ENSG00000084754	N
ENSG00000085563	N
ENSG00000085999	N
ENSG00000086848	N
ENSG00000087086	N
ENSG00000087266	N
ENSG00000087299	N
ENSG00000088926	N
ENSG00000089041	N
ENSG00000089289	N
ENSG00000090006	N
ENSG00000090382	N
ENSG00000090402	N
ENSG00000090487	N
ENSG00000090534	N
ENSG00000090581	N
ENSG00000090659	N
ENSG00000091137	N
ENSG00000091262	N
ENSG00000091513	N
ENSG00000091536	N
ENSG00000092200	N
ENSG00000092208	N
ENSG00000092529	N
ENSG00000092758	N
ENSG00000092929	N
ENSG00000093010	N
ENSG00000095397	N
ENSG00000095464	N
ENSG00000095585	N
ENSG00000095777	N
ENSG00000095970	N
ENSG00000096060	N
ENSG00000096093	N
ENSG00000096996	N
ENSG00000099194	N
ENSG00000099940	N
ENSG00000100024	N
ENSG00000100079	N
ENSG00000100099	N
ENSG00000100106	N
ENSG00000100170	N
ENSG00000100225	N
ENSG00000100243	N
ENSG00000100285	N
ENSG00000100368	N
ENSG00000100373	N
ENSG00000100416	N
ENSG00000100427	N
ENSG00000100473	N
ENSG00000100504	N
ENSG00000100983	N
ENSG00000100987	N
ENSG00000101017	N
ENSG00000101204	N
ENSG00000101247	N
ENSG00000101282	N
ENSG00000101306	N
ENSG00000101310	N
ENSG00000101327	N
ENSG00000101347	N
ENSG00000101365	N
ENSG00000101421	N
ENSG00000101439	N
ENSG00000101444	N
ENSG00000101850	N
ENSG00000101871	N
ENSG00000102001	N
ENSG00000102003	N
ENSG00000102076	N
ENSG00000102103	N
ENSG00000102104	N
ENSG00000102119	N
ENSG00000102125	N
ENSG00000102144	N
ENSG00000102218	N
ENSG00000102245	N
ENSG00000102302	N
ENSG00000102312	N
ENSG00000102359	N
ENSG00000102393	N
ENSG00000102468	N
ENSG00000102743	N
ENSG00000102805	N
ENSG00000102878	N
ENSG00000102893	N
ENSG00000102967	N
ENSG00000103089	N
ENSG00000103150	N
ENSG00000103313	N
ENSG00000103316	N
ENSG00000103546	N
ENSG00000103888	N
ENSG00000104044	N
ENSG00000104112	N
ENSG00000104133	N
ENSG00000104237	N
ENSG00000104267	N
ENSG00000104381	N
ENSG00000104419	N
ENSG00000104447	N
ENSG00000104774	N
ENSG00000104918	N
ENSG00000104936	N
ENSG00000105048	N
ENSG00000105220	N
ENSG00000105227	N
ENSG00000105357	N
ENSG00000105370	N
ENSG00000105372	N
ENSG00000105379	N
ENSG00000105392	N
ENSG00000105486	N
ENSG00000105607	N
ENSG00000105618	N
ENSG00000105641	N
ENSG00000105664	N
ENSG00000105697	N
ENSG00000105854	N
ENSG00000105928	N
ENSG00000105929	N
ENSG00000106025	N
ENSG00000106128	N
ENSG00000106211	N
ENSG00000106327	N
ENSG00000106348	N
ENSG00000106366	N
ENSG00000106617	N
ENSG00000106692	N
ENSG00000106804	N
ENSG00000106992	N
ENSG00000107165	N
ENSG00000107290	N
ENSG00000107521	N
ENSG00000107611	N
ENSG00000107789	N
ENSG00000107796	N
ENSG00000107815	N
ENSG00000107859	N
ENSG00000107968	N
ENSG00000108231	N
ENSG00000108370	N
ENSG00000108395	N
ENSG00000108439	N
ENSG00000108576	N
ENSG00000108691	N
ENSG00000108733	N
ENSG00000108823	N
ENSG00000109063	N
ENSG00000109099	N
ENSG00000109132	N
ENSG00000109163	N
ENSG00000109220	N
ENSG00000109424	N
ENSG00000109501	N
ENSG00000109610	N
ENSG00000109618	N
ENSG00000109667	N
ENSG00000109819	N
ENSG00000109846	N
ENSG00000109861	N
ENSG00000109906	N
ENSG00000109927	N
ENSG00000110013	N
ENSG00000110057	N
ENSG00000110074	N
ENSG00000110243	N
ENSG00000110245	N
ENSG00000110324	N
ENSG00000110400	N
ENSG00000110435	N
ENSG00000110680	N
ENSG00000110717	N
ENSG00000110756	N
ENSG00000110799	N
ENSG00000110921	N
ENSG00000110987	N
ENSG00000111057	N
ENSG00000111199	N
ENSG00000111275	N
ENSG00000111339	N
ENSG00000111361	N
ENSG00000111664	N
ENSG00000111669	N
ENSG00000111670	N
ENSG00000111676	N
ENSG00000111713	N
ENSG00000111716	N
ENSG00000111732	N
ENSG00000111834	N
ENSG00000112038	N
ENSG00000112039	N
ENSG00000112041	N
ENSG00000112077	N
ENSG00000112280	N
ENSG00000112367	N
ENSG00000112425	N
ENSG00000112493	N
ENSG00000112619	N
ENSG00000112761	N
ENSG00000113249	N
ENSG00000113273	N
ENSG00000113302	N
ENSG00000113318	N
ENSG00000113600	N
ENSG00000113889	N
ENSG00000113905	N
ENSG00000113946	N
ENSG00000113966	N
ENSG00000113971	N
ENSG00000114054	N
ENSG00000114200	N
ENSG00000114209	N
ENSG00000114480	N
ENSG00000114491	N
ENSG00000114573	N
ENSG00000114854	N
ENSG00000114956	N
ENSG00000115020	N
ENSG00000115085	N
ENSG00000115211	N
ENSG00000115275	N
ENSG00000115339	N
ENSG00000115648	N
ENSG00000115705	N
ENSG00000115758	N
ENSG00000115839	N
ENSG00000115850	N
ENSG00000116039	N
ENSG00000116690	N
ENSG00000116701	N
ENSG00000116703	N
ENSG00000116745	N
ENSG00000116748	N
ENSG00000116761	N
ENSG00000116830	N
ENSG00000116957	N
ENSG00000117013	N
ENSG00000117118	N
ENSG00000117400	N
ENSG00000117425	N
ENSG00000117528	N
ENSG00000117586	N
ENSG00000117593	N
ENSG00000118137	N
ENSG00000118231	N
ENSG00000118271	N
ENSG00000118402	N
ENSG00000118729	N
ENSG00000118960	N
ENSG00000118965	N
ENSG00000119121	N
ENSG00000119139	N
ENSG00000119392	N
ENSG00000119401	N
ENSG00000119514	N
ENSG00000119686	N
ENSG00000119718	N
ENSG00000120054	N
ENSG00000120725	N
ENSG00000120729	N
ENSG00000120915	N
ENSG00000120942	N
ENSG00000120948	N
ENSG00000121634	N
ENSG00000121680	N
ENSG00000121691	N
ENSG00000121741	N
ENSG00000121742	N
ENSG00000121743	N
ENSG00000121853	N
ENSG00000122025	N
ENSG00000122145	N
ENSG00000122406	N
ENSG00000122512	N
ENSG00000122550	N
ENSG00000122643	N
ENSG00000122735	N
ENSG00000122779	N
ENSG00000122787	N
ENSG00000122863	N
ENSG00000122971	N
ENSG00000123066	N
ENSG00000123240	N
ENSG00000123500	N
ENSG00000123561	N
ENSG00000124006	N
ENSG00000124089	N
ENSG00000124164	N
ENSG00000124198	N
ENSG00000124275	N
ENSG00000124299	N
ENSG00000124479	N
ENSG00000124587	N
ENSG00000124713	N
ENSG00000125347	N
ENSG00000125351	N
ENSG00000125356	N
ENSG00000125414	N
ENSG00000125482	N
ENSG00000125538	N
ENSG00000125675	N
ENSG00000125730	N
ENSG00000125779	N
ENSG00000125965	N
ENSG00000126215	N
ENSG00000126233	N
ENSG00000126522	N
ENSG00000126562	N
ENSG00000126583	N
ENSG00000126759	N
ENSG00000126934	N
ENSG00000126953	N
ENSG00000127870	N
ENSG00000127980	N
ENSG00000127990	N
ENSG00000128052	N
ENSG00000128274	N
ENSG00000128340	N
ENSG00000128602	N
ENSG00000128617	N
ENSG00000128656	N
ENSG00000128928	N
ENSG00000128973	N
ENSG00000129221	N
ENSG00000129255	N
ENSG00000129535	N
ENSG00000129673	N
ENSG00000129675	N
ENSG00000129910	N
ENSG00000130037	N
ENSG00000130164	N
ENSG00000130175	N
ENSG00000130561	N
ENSG00000130598	N
ENSG00000130638	N
ENSG00000130948	N
ENSG00000131095	N
ENSG00000131187	N
ENSG00000131269	N
ENSG00000131504	N
ENSG00000131697	N
ENSG00000131747	N
ENSG00000131828	N
ENSG00000131844	N
ENSG00000131931	N
ENSG00000131979	N
ENSG00000132031	N
ENSG00000132464	N
ENSG00000132518	N
ENSG00000132549	N
ENSG00000132740	N
ENSG00000132763	N
ENSG00000132781	N
ENSG00000132842	N
ENSG00000132915	N
ENSG00000132965	N
ENSG00000133028	N
ENSG00000133063	N
ENSG00000133104	N
ENSG00000133111	N
ENSG00000133216	N
ENSG00000133256	N
ENSG00000133424	N
ENSG00000133742	N
ENSG00000133812	N
ENSG00000133818	N
ENSG00000134183	N
ENSG00000134200	N
ENSG00000134240	N
ENSG00000134242	N
ENSG00000134333	N
ENSG00000134376	N
ENSG00000134571	N
ENSG00000134684	N
ENSG00000134760	N
ENSG00000134769	N
ENSG00000134812	N
ENSG00000135069	N
ENSG00000135218	N
ENSG00000135318	N
ENSG00000135338	N
ENSG00000135406	N
ENSG00000135437	N
ENSG00000135517	N
ENSG00000135541	N
ENSG00000135604	N
ENSG00000135636	N
ENSG00000135677	N
ENSG00000135821	N
ENSG00000135828	N
ENSG00000135902	N
ENSG00000135917	N
ENSG00000135925	N
ENSG00000135929	N
ENSG00000135956	N
ENSG00000135960	N
ENSG00000136003	N
ENSG00000136104	N
ENSG00000136143	N
ENSG00000136156	N
ENSG00000136244	N
ENSG00000136492	N
ENSG00000136689	N
ENSG00000136861	N
ENSG00000136869	N
ENSG00000136872	N
ENSG00000136881	N
ENSG00000137074	N
ENSG00000137106	N
ENSG00000137261	N
ENSG00000137265	N
ENSG00000137285	N
ENSG00000137364	N
ENSG00000137474	N
ENSG00000137497	N
ENSG00000137672	N
ENSG00000137710	N
ENSG00000137713	N
ENSG00000137868	N
ENSG00000138029	N
ENSG00000138030	N
ENSG00000138061	N
ENSG00000138075	N
ENSG00000138079	N
ENSG00000138083	N
ENSG00000138095	N
ENSG00000138193	N
ENSG00000138293	N
ENSG00000138311	N
ENSG00000138326	N
ENSG00000138375	N
ENSG00000138435	N
ENSG00000138686	N
ENSG00000138698	N
ENSG00000138759	N
ENSG00000138796	N
ENSG00000138829	N
ENSG00000139304	N
ENSG00000139330	N
ENSG00000139428	N
ENSG00000139531	N
ENSG00000139988	N
ENSG00000140092	N
ENSG00000140093	N
ENSG00000140199	N
ENSG00000140279	N
ENSG00000140368	N
ENSG00000140374	N
ENSG00000140464	N
ENSG00000140470	N
ENSG00000140525	N
ENSG00000140675	N
ENSG00000140836	N
ENSG00000140905	N
ENSG00000141012	N
ENSG00000141349	N
ENSG00000141385	N
ENSG00000141458	N
ENSG00000141524	N
ENSG00000141627	N
ENSG00000142046	N
ENSG00000142156	N
ENSG00000142173	N
ENSG00000142192	N
ENSG00000142627	N
ENSG00000143178	N
ENSG00000143217	N
ENSG00000143224	N
ENSG00000143252	N
ENSG00000143278	N
ENSG00000143294	N
ENSG00000143369	N
ENSG00000143387	N
ENSG00000143390	N
ENSG00000143627	N
ENSG00000143669	N
ENSG00000143801	N
ENSG00000143819	N
ENSG00000143921	N
ENSG00000144381	N
ENSG00000144659	N
ENSG00000145012	N
ENSG00000145020	N
ENSG00000145191	N
ENSG00000145321	N
ENSG00000145335	N
ENSG00000145476	N
ENSG00000145494	N
ENSG00000145623	N
ENSG00000145819	N
ENSG00000145936	N
ENSG00000145996	N
ENSG00000146070	N
ENSG00000146733	N
ENSG00000147100	N
ENSG00000147180	N
ENSG00000147202	N
ENSG00000147224	N
ENSG00000147316	N
ENSG00000147383	N
ENSG00000147647	N
ENSG00000147804	N
ENSG00000147852	N
ENSG00000148384	N
ENSG00000148604	N
ENSG00000148672	N
ENSG00000149021	N
ENSG00000149131	N
ENSG00000149397	N
ENSG00000149489	N
ENSG00000149534	N
ENSG00000149571	N
ENSG00000149781	N
ENSG00000149925	N
ENSG00000149968	N
ENSG00000150337	N
ENSG00000150768	N
ENSG00000150893	N
ENSG00000151208	N
ENSG00000151224	N
ENSG00000151413	N
ENSG00000151445	N
ENSG00000151498	N
ENSG00000151552	N
ENSG00000151611	N
ENSG00000151729	N
ENSG00000151835	N
ENSG00000151849	N
ENSG00000152137	N
ENSG00000152213	N
ENSG00000152217	N
ENSG00000152457	N
ENSG00000152556	N
ENSG00000152591	N
ENSG00000152592	N
ENSG00000152642	N
ENSG00000152700	N
ENSG00000152939	N
ENSG00000153029	N
ENSG00000153283	N
ENSG00000153574	N
ENSG00000154099	N
ENSG00000154153	N
ENSG00000154229	N
ENSG00000154277	N
ENSG00000154415	N
ENSG00000154646	N
ENSG00000155380	N
ENSG00000155719	N
ENSG00000155850	N
ENSG00000155961	N
ENSG00000156273	N
ENSG00000156298	N
ENSG00000156313	N
ENSG00000156467	N
ENSG00000156515	N
ENSG00000156873	N
ENSG00000156925	N
ENSG00000157017	N
ENSG00000157087	N
ENSG00000157152	N
ENSG00000157184	N
ENSG00000157404	N
ENSG00000157765	N
ENSG00000157766	N
ENSG00000157911	N
ENSG00000158104	N
ENSG00000158158	N
ENSG00000158290	N
ENSG00000158517	N
ENSG00000158773	N
ENSG00000158813	N
ENSG00000158828	N
ENSG00000158864	N
ENSG00000158874	N
ENSG00000158887	N
ENSG00000159023	N
ENSG00000159063	N
ENSG00000159128	N
ENSG00000159189	N
ENSG00000159197	N
ENSG00000159224	N
ENSG00000159261	N
ENSG00000159267	N
ENSG00000159363	N
ENSG00000159423	N
ENSG00000159459	N
ENSG00000160183	N
ENSG00000160202	N
ENSG00000160213	N
ENSG00000160299	N
ENSG00000160654	N
ENSG00000160716	N
ENSG00000160791	N
ENSG00000160808	N
ENSG00000161011	N
ENSG00000161570	N
ENSG00000161610	N
ENSG00000161653	N
ENSG00000162009	N
ENSG00000162337	N
ENSG00000162341	N
ENSG00000162438	N
ENSG00000162512	N
ENSG00000162614	N
ENSG00000162676	N
ENSG00000162688	N
ENSG00000162711	N
ENSG00000162733	N
ENSG00000162735	N
ENSG00000162738	N
ENSG00000162946	N
ENSG00000162998	N
ENSG00000163069	N
ENSG00000163093	N
ENSG00000163161	N
ENSG00000163254	N
ENSG00000163297	N
ENSG00000163359	N
ENSG00000163394	N
ENSG00000163421	N
ENSG00000163536	N
ENSG00000163541	N
ENSG00000163554	N
ENSG00000163600	N
ENSG00000163631	N
ENSG00000163635	N
ENSG00000163646	N
ENSG00000163655	N
ENSG00000163697	N
ENSG00000163703	N
ENSG00000163719	N
ENSG00000163754	N
ENSG00000163755	N
ENSG00000163914	N
ENSG00000164007	N
ENSG00000164010	N
ENSG00000164073	N
ENSG00000164172	N
ENSG00000164175	N
ENSG00000164190	N
ENSG00000164199	N
ENSG00000164344	N
ENSG00000164398	N
ENSG00000164494	N
ENSG00000164610	N
ENSG00000164692	N
ENSG00000164708	N
ENSG00000164778	N
ENSG00000164904	N
ENSG00000164951	N
ENSG00000164953	N
ENSG00000164961	N
ENSG00000165091	N
ENSG00000165140	N
ENSG00000165168	N
ENSG00000165194	N
ENSG00000165240	N
ENSG00000165272	N
ENSG00000165288	N
ENSG00000165409	N
ENSG00000165462	N
ENSG00000165471	N
ENSG00000165506	N
ENSG00000165533	N
ENSG00000165694	N
ENSG00000165802	N
ENSG00000166033	N
ENSG00000166068	N
ENSG00000166189	N
ENSG00000166228	N
ENSG00000166347	N
ENSG00000166349	N
ENSG00000166415	N
ENSG00000166794	N
ENSG00000166828	N
ENSG00000166866	N
ENSG00000166947	N
ENSG00000167207	N
ENSG00000167244	N
ENSG00000167286	N
ENSG00000167306	N
ENSG00000167397	N
ENSG00000167552	N
ENSG00000167633	N
ENSG00000167711	N
ENSG00000167744	N
ENSG00000167748	N
ENSG00000167749	N
ENSG00000167768	N
ENSG00000167792	N
ENSG00000167895	N
ENSG00000167941	N
ENSG00000167995	N
ENSG00000168000	N
ENSG00000168263	N
ENSG00000168291	N
ENSG00000168329	N
ENSG00000168394	N
ENSG00000168434	N
ENSG00000168453	N
ENSG00000168646	N
ENSG00000168685	N
ENSG00000169047	N
ENSG00000169105	N
ENSG00000169174	N
ENSG00000169194	N
ENSG00000169247	N
ENSG00000169252	N
ENSG00000169306	N
ENSG00000169313	N
ENSG00000169344	N
ENSG00000169676	N
ENSG00000169704	N
ENSG00000169836	N
ENSG00000169919	N
ENSG00000170099	N
ENSG00000170113	N
ENSG00000170175	N
ENSG00000170262	N
ENSG00000170275	N
ENSG00000170289	N
ENSG00000170442	N
ENSG00000170477	N
ENSG00000170734	N
ENSG00000170819	N
ENSG00000170927	N
ENSG00000171094	N
ENSG00000171105	N
ENSG00000171155	N
ENSG00000171298	N
ENSG00000171302	N
ENSG00000171320	N
ENSG00000171365	N
ENSG00000171401	N
ENSG00000171403	N
ENSG00000171428	N
ENSG00000171444	N
ENSG00000171453	N
ENSG00000171503	N
ENSG00000171564	N
ENSG00000171595	N
ENSG00000171714	N
ENSG00000171759	N
ENSG00000171812	N
ENSG00000171867	N
ENSG00000171953	N
ENSG00000171954	N
ENSG00000172059	N
ENSG00000172156	N
ENSG00000172175	N
ENSG00000172331	N
ENSG00000172482	N
ENSG00000172638	N
ENSG00000172817	N
ENSG00000172867	N
ENSG00000172922	N
ENSG00000172936	N
ENSG00000172943	N
ENSG00000172987	N
ENSG00000173040	N
ENSG00000173085	N
ENSG00000173218	N
ENSG00000173226	N
ENSG00000173369	N
ENSG00000173432	N
ENSG00000173599	N
ENSG00000173848	N
ENSG00000173898	N
ENSG00000173991	N
ENSG00000174125	N
ENSG00000174175	N
ENSG00000174231	N
ENSG00000174358	N
ENSG00000174417	N
ENSG00000174469	N
ENSG00000174483	N
ENSG00000174697	N
ENSG00000174705	N
ENSG00000174842	N
ENSG00000174951	N
ENSG00000175197	N
ENSG00000175538	N
ENSG00000175544	N
ENSG00000175564	N
ENSG00000175567	N
ENSG00000175600	N
ENSG00000175899	N
ENSG00000176619	N
ENSG00000177192	N
ENSG00000177542	N
ENSG00000177688	N
ENSG00000177697	N
ENSG00000178057	N
ENSG00000178445	N
ENSG00000178537	N
ENSG00000179148	N
ENSG00000179163	N
ENSG00000179270	N
ENSG00000179583	N
ENSG00000180398	N
ENSG00000180509	N
ENSG00000180644	N
ENSG00000180772	N
ENSG00000180921	N
ENSG00000181004	N
ENSG00000181019	N
ENSG00000181027	N
ENSG00000181449	N
ENSG00000181481	N
ENSG00000181523	N
ENSG00000181544	N
ENSG00000181585	N
ENSG00000181690	N
ENSG00000181784	N
ENSG00000182054	N
ENSG00000182173	N
ENSG00000182326	N
ENSG00000182372	N
ENSG00000182533	N
ENSG00000182858	N
ENSG00000182871	N
ENSG00000182872	N
ENSG00000183010	N
ENSG00000183044	N
ENSG00000183098	N
ENSG00000183196	N
ENSG00000183337	N
ENSG00000183386	N
ENSG00000183609	N
ENSG00000183873	N
ENSG00000183918	N
ENSG00000184056	N
ENSG00000184156	N
ENSG00000184185	N
ENSG00000184292	N
ENSG00000184302	N
ENSG00000184500	N
ENSG00000184634	N
ENSG00000184640	N
ENSG00000184675	N
ENSG00000185010	N
ENSG00000185068	N
ENSG00000185245	N
ENSG00000185339	N
ENSG00000185344	N
ENSG00000185345	N
ENSG00000185811	N
ENSG00000185974	N
ENSG00000186197	N
ENSG00000186510	N
ENSG00000186716	N
ENSG00000186790	N
ENSG00000186832	N
ENSG00000186868	N
ENSG00000186951	N
ENSG00000187017	N
ENSG00000187049	N
ENSG00000187098	N
ENSG00000187242	N
ENSG00000187244	N
ENSG00000187486	N
ENSG00000187498	N
ENSG00000187554	N
ENSG00000187566	N
ENSG00000187676	N
ENSG00000187741	N
ENSG00000187790	N
ENSG00000187908	N
ENSG00000188037	N
ENSG00000188158	N
ENSG00000188257	N
ENSG00000188419	N
ENSG00000188536	N
ENSG00000188641	N
ENSG00000188706	N
ENSG00000188778	N
ENSG00000188906	N
ENSG00000188937	N
ENSG00000189056	N
ENSG00000189067	N
ENSG00000189162	N
ENSG00000189241	N
ENSG00000189433	N
ENSG00000196136	N
ENSG00000196155	N
ENSG00000196177	N
ENSG00000196189	N
ENSG00000196338	N
ENSG00000196352	N
ENSG00000196431	N
ENSG00000196459	N
ENSG00000196586	N
ENSG00000196611	N
ENSG00000196616	N
ENSG00000196743	N
ENSG00000196767	N
ENSG00000196878	N
ENSG00000196914	N
ENSG00000196924	N
ENSG00000197208	N
ENSG00000197249	N
ENSG00000197275	N
ENSG00000197375	N
ENSG00000197496	N
ENSG00000197535	N
ENSG00000197561	N
ENSG00000197565	N
ENSG00000197594	N
ENSG00000197711	N
ENSG00000197728	N
ENSG00000197766	N
ENSG00000197859	N
ENSG00000197891	N
ENSG00000197912	N
ENSG00000197993	N
ENSG00000198001	N
ENSG00000198130	N
ENSG00000198211	N
ENSG00000198246	N
ENSG00000198515	N
ENSG00000198569	N
ENSG00000198650	N
ENSG00000198691	N
ENSG00000198707	N
ENSG00000198851	N
ENSG00000198947	N
ENSG00000198951	N
ENSG00000198954	N
ENSG00000203485	N
ENSG00000203618	N
ENSG00000203747	N
ENSG00000203879	N
ENSG00000203883	N
ENSG00000204248	N
ENSG00000204267	N
ENSG00000204386	N
ENSG00000204414	N
ENSG00000205138	N
ENSG00000205336	N
ENSG00000205403	N
ENSG00000205420	N
ENSG00000205426	N
ENSG00000206172	N
ENSG00000206240	N
ENSG00000211592	N
ENSG00000211896	N
ENSG00000211899	N
ENSG00000213281	N
ENSG00000213398	N
ENSG00000213619	N
ENSG00000213930	N
ENSG00000214160	N
ENSG00000214274	N
ENSG00000215203	N
ENSG00000225830	N
ENSG00000234906	N
ENSG00000239900	N
ENSG00000240505	N
ENSG00000242866	N
ENSG00000243646	N
ENSG00000243989	N
ENSG00000244734	N
ENSG00000244752	N
