# Supplementary material for: Network Modules of the Cross-Species Genotype-Phenotype Map Reflect the Clinical Severity of Human Diseases
Source: PLoS One. 2015 Aug 24;10(8):e0136300. doi: 10.1371/journal.pone.0136300 (PMC4547739; doi:10.1371/journal.pone.0136300)
Supplement: S2 Table — (XLS) [file pone.0136300.s004.xls]

## Sheet: Sheet1
Table S2. The list of essential/nonessential links and shared genes in HDN
Disease1 ID (Goh et al 2007)	Disease 2 ID (Goh et al 2007)	Disease 1 name	Disease 2 name	Shared genes	Type of HDN link
13	990	Aarskog-Scott_syndrome	Mental_retardation	FGD1	nonessential
14	121	Abacavir_hypersensitivity	Ankylosing_spoldylitis	HLA-H, HLA-B, HLA-C	other
14	1446	Abacavir_hypersensitivity	Stevens-Johnson_syndrome,_carbamazepine-induced	HLA-H, HLA-B, HLA-C	other
15	681	ABCD_syndrome	Hirschsprung_disease	EDNRB	essential
15	1573	ABCD_syndrome	Waardenburg-Shah_syndrome	EDNRB	essential
17	724	Abetalipoproteinemia	Hypercholesterolemia	APOB	essential
17	763	Abetalipoproteinemia	Hypobetalipoproteinemia	APOB	essential
18	255	Acampomelic_campolelic_dysplasia	Campomelic_dysplasia	SOX9	essential
26	854	Achondrogenesis-hypochondrogenesis,_type_II	Kniest_dysplasia	COL2A1	essential
26	1154	Achondrogenesis-hypochondrogenesis,_type_II	Osteoarthritis	COL2A1	essential
26	1408	Achondrogenesis-hypochondrogenesis,_type_II	SMED_Strudwick_type	COL2A1	essential
26	1447	Achondrogenesis-hypochondrogenesis,_type_II	Stickler_syndrome	COL2A1	essential
26	1575	Achondrogenesis-hypochondrogenesis,_type_II	Wagner_syndrome	COL2A1	essential
28	207	Achondroplasia	Bladder_cancer	FGFR3	essential
28	298	Achondroplasia	Cervical_carcinoma	FGFR3	essential
28	346	Achondroplasia	Colon_cancer	FGFR3	essential
28	391	Achondroplasia	Crouzon_syndrome	FGFR3	essential
28	767	Achondroplasia	Hypochondroplasia	FGFR3	essential
28	1034	Achondroplasia	Muenke_syndrome	FGFR3	essential
28	1490	Achondroplasia	Thanatophoric_dysplasia,_types_I_and_II	FGFR3	essential
30	104	Acid-labile_subunit,_deficiency_of	Amyotrophic_lateral_sclerosis	SOD1	essential
31	912	Acquired_long_QT_syndrome	Long_QT_syndrome	KCNH2	nonessential
32	626	Acrocallosal_syndrome	Greig_cephalopolysyndactyly_syndrome	GLI3	essential
32	1175	Acrocallosal_syndrome	Pallister-Hall_syndrome	GLI3	essential
32	1243	Acrocallosal_syndrome	Polydactyly	GLI3	essential
33	224	Acrocapitofemoral_dysplasia	Brachydactyly	IHH	essential
36	404	Acrokeratosis_verruciformis	Darier_disease	ATP2A2	essential
38	963	Acromegaly	McCune-Albright_syndrome	GNAS	other
38	1152	Acromegaly	Osseous_heteroplasia	GNAS	other
38	1232	Acromegaly	Pituitary_ACTH-secreting_adenoma	GNAS	other
38	1282	Acromegaly	Pseudohypoparathyroidism	GNAS	other
38	1415	Acromegaly	Somatotrophinoma	GNAS	other
39	224	Acromesomelic_dysplasia	Brachydactyly	GDF5	nonessential
39	539	Acromesomelic_dysplasia	Fibular_hypoplasia_and_complex_brachydactyly	GDF5	nonessential
39	2315	Acromesomelic_dysplasia	Chondrodysplasia,_Grebe_type	GDF5	nonessential
45	346	Adenocarcinoma	Colon_cancer	BRAF	essential
45	572	Adenocarcinoma	Gastric_cancer	ERBB2, NEU1	other
45	590	Adenocarcinoma	Glioblastoma	ERBB2, NEU1	other
45	882	Adenocarcinoma	Leprosy	PARK2	nonessential
45	978	Adenocarcinoma	Melanoma	BRAF	essential
45	1115	Adenocarcinoma	Nonsmall_cell_lung_cancer	EGFR, BRAF	essential
45	1170	Adenocarcinoma	Ovarian_cancer	NEU1, ERBB2	other
45	1192	Adenocarcinoma	Parkinson_disease	PARK2	nonessential
45	1391	Adenocarcinoma	Sialidosis	NEU1	other
46	47	Adenoma,_periampullary	Adenomas	APC	essential
46	346	Adenoma,_periampullary	Colon_cancer	APC	essential
46	425	Adenoma,_periampullary	Desmoid_disease,_hereditary	APC	essential
46	571	Adenoma,_periampullary	Gardner_syndrome	APC	essential
46	572	Adenoma,_periampullary	Gastric_cancer	APC	essential
46	1536	Adenoma,_periampullary	Turcot_syndrome	APC	essential
47	346	Adenomas	Colon_cancer	APC, MUTYH	other
47	425	Adenomas	Desmoid_disease,_hereditary	APC	essential
47	571	Adenomas	Gardner_syndrome	APC	essential
47	572	Adenomas	Gastric_cancer	APC, MUTYH	other
47	1536	Adenomas	Turcot_syndrome	APC	essential
49	1383	Adenosine_deaminase_deficiency	Severe_combined_immunodeficiency	ADA	essential
53	78	Adrenal_hyperplasia,_congenital	Aldosteronism	CYP11B1	other
53	128	Adrenal_hyperplasia,_congenital	Antley-Bixler_syndrome	POR	essential
53	301	Adrenal_hyperplasia,_congenital	Charcot-Marie-Tooth_disease	NR0B1	essential
53	410	Adrenal_hyperplasia,_congenital	Dejerine-Sottas_disease	NR0B1	essential
53	438	Adrenal_hyperplasia,_congenital	Disordered_steroidogenesis,_isolated	POR	essential
53	443	Adrenal_hyperplasia,_congenital	Dosage-sensitive_sex_reversal	NR0B1	essential
53	1099	Adrenal_hyperplasia,_congenital	Neuropathy	NR0B1	essential
53	1339	Adrenal_hyperplasia,_congenital	Roussy-Levy_syndrome	NR0B1	essential
54	269	Adrenocortical_carcinoma	Carney_complex	PRKAR1A	essential
54	1066	Adrenocortical_carcinoma	Myxoma,_intracardiac	PRKAR1A	essential
54	1503	Adrenocortical_carcinoma	Thyroid_carcinoma	PRKAR1A	essential
54	3229	Adrenocortical_carcinoma	Pigmented_adrenocortical_disease,_primary_isolated	PRKAR1A	essential
56	57	Adrenoleukodystrophy	Adrenomyeloneuropathy	AMN, ABCD1	essential
56	975	Adrenoleukodystrophy	Megaloblastic_anemia	AMN	essential
56	1307	Adrenoleukodystrophy	Refsum_disease	PEX1	nonessential
56	1615	Adrenoleukodystrophy	Zellweger_syndrome	PEX10, PEX1, PEX5, PEX13	other
57	975	Adrenomyeloneuropathy	Megaloblastic_anemia	AMN	essential
59	468	ADULT_syndrome	EEC_syndrome	TP63	essential
59	643	ADULT_syndrome	Hay-Wells_syndrome	TP63	essential
59	901	ADULT_syndrome	Limb-mammary_syndrome	TP63	essential
59	1305	ADULT_syndrome	Rapp-Hodgkin_syndrome	TP63	essential
59	1430	ADULT_syndrome	Split-hand/foot_malformation	TP63	essential
61	103	Afibrinogenemia	Amyloidosis	FGA	essential
61	457	Afibrinogenemia	Dysfibrinogenemia	FGB, FGA	other
61	1497	Afibrinogenemia	Thrombophilia	FGB	nonessential
63	1611	Agammaglobulinemia	XLA_and_isolated_growth_hormone_deficiency	BTK	nonessential
70	133	AIDS	Aplastic_anemia	IFNG	essential
70	1533	AIDS	Tuberculosis	IFNG	essential
70	1534	AIDS	Tuberous_sclerosis	IFNG	essential
71	406	Alagille_syndrome	Deafness	JAG1	essential
71	1483	Alagille_syndrome	Tetralogy_of_Fallot	JAG1	essential
72	1574	Albinism	Waardenburg_syndrome	TYRL, TYR	other
74	124	Alcohol_dependence	Anorexia_nervosa	HTR2A	nonessential
74	1128	Alcohol_dependence	Obsessive-compulsive_disorder	HTR2A	nonessential
74	1359	Alcohol_dependence	Schizophrenia	HTR2A	nonessential
74	1367	Alcohol_dependence	Seasonal_affective_disorder	HTR2A	nonessential
77	761	Aldosterone_to_renin_ratio_raised	Hypoaldosteronism	CYP11B2	essential
77	915	Aldosterone_to_renin_ratio_raised	Low_renin_hypertension	CYP11B2	essential
79	877	Alexander_disease	Leigh_syndrome	NDUFV1	nonessential
79	1016	Alexander_disease	Mitochondrial_complex_deficiency	NDUFV1	nonessential
83	153	Allergic_rhinitis	Asthma	IL13	nonessential
85	167	Alopecia_universalis	Atrichia_with_papular_lesions	HR	nonessential
86	1265	Alpers_syndrome	Progressive_external_ophthalmoplegia_with_mitochondrial_DNA_deletions	C10orf2, POLG	other
86	1376	Alpers_syndrome	Sensory_ataxic_neuropathy,_dysarthria,_and_ophthalmoparesis	C10orf2, POLG	other
87	294	Alpha-1-antichymotrypsin_deficiency	Cerebrovascular_disease,_occlusive	SERPINA3	nonessential
92	328	Alpha-thalassemia/mental_retardation_syndrome	Chudley-Lowry_syndrome	ATRX, PQBP1	other
92	832	Alpha-thalassemia/mental_retardation_syndrome	Juberg-Marsidi_syndrome	ATRX, PQBP1	other
92	1309	Alpha-thalassemia/mental_retardation_syndrome	Renpenning_syndrome	PQBP1	nonessential
92	1409	Alpha-thalassemia/mental_retardation_syndrome	Smith-Fineman-Myers_syndrome	ATRX, PQBP1	other
92	1465	Alpha-thalassemia/mental_retardation_syndrome	Sutherland-Haan_syndrome-like	ATRX, PQBP1	other
96	1013	Alternating_hemiplegia_of_childhood	Migraine	ATP1A2	essential
98	103	Alzheimer_disease	Amyloidosis	APP	nonessential
98	117	Alzheimer_disease	Angiotensin_I-converting_enzyme	ACE	essential
98	412	Alzheimer_disease	Dementia	PSEN1	essential
98	427	Alzheimer_disease	Diabetes_mellitus	ACE	essential
98	737	Alzheimer_disease	Hyperlipoproteinemia	APOE	essential
98	752	Alzheimer_disease	Hypertension	NOS3	essential
98	1051	Alzheimer_disease	Myeloperoxidase_deficiency	MPO	nonessential
98	1054	Alzheimer_disease	Myocardial_infarction	ACE, APOE	essential
98	1225	Alzheimer_disease	Pick_disease	PSEN1	essential
98	1233	Alzheimer_disease	Placental_abruption	NOS3	essential
98	1352	Alzheimer_disease	SARS,_progression_of	ACE	essential
98	1359	Alzheimer_disease	Schizophrenia	APP	nonessential
98	1366	Alzheimer_disease	Sea-blue_histiocyte_disease	APOE	essential
98	2365	Alzheimer_disease	Coronary_spasms	NOS3	essential
98	9308	Alzheimer_disease	Renal_tubular_dysgenesis	ACE	essential
102	103	Amyloid_neuropathy	Amyloidosis	TTR	nonessential
102	275	Amyloid_neuropathy	Carpal_tunnel_syndrome,_familial	TTR	nonessential
102	463	Amyloid_neuropathy	Dystransthyretinemic_hyperthyroxinemia	TTR	nonessential
103	136	Amyloidosis	Apolipoprotein_deficiency	ENSG00000215756, APOA1	other
103	275	Amyloidosis	Carpal_tunnel_syndrome,_familial	TTR	nonessential
103	362	Amyloidosis	Corneal_dystrophy	ENSG00000215756, APOA1	other
103	457	Amyloidosis	Dysfibrinogenemia	FGA	essential
103	463	Amyloidosis	Dystransthyretinemic_hyperthyroxinemia	TTR	nonessential
103	757	Amyloidosis	Hypertriglyceridemia	ENSG00000215756, APOA1	other
103	762	Amyloidosis	Hypoalphalipoproteinemia	ENSG00000215756, APOA1	other
103	1359	Amyloidosis	Schizophrenia	APP	nonessential
104	239	Amyotrophic_lateral_sclerosis	Butterfly_dystrophy,_retinal	PRPH	nonessential
104	549	Amyotrophic_lateral_sclerosis	Foveomacular_dystrophy,_adult-onset,_with_choroidal_neovascularization	PRPH	nonessential
104	913	Amyotrophic_lateral_sclerosis	Lower_motor_neuron_disease,_progressive,_without_sensory_symptoms	DCTN1	essential
104	1316	Amyotrophic_lateral_sclerosis	Retinitis_pigmentosa	PRPH	nonessential
104	1426	Amyotrophic_lateral_sclerosis	Spinal_muscular_atrophy	VAPB	nonessential
104	2937	Amyotrophic_lateral_sclerosis	Macular_dystrophy	PRPH	nonessential
105	453	Analbuminemia	Dysalbuminemic_hyperthyroxinemia	ALB	nonessential
107	1130	Analgesia_from_kappa-opioid_receptor_agonist,_female-specific	Ocular_albinism	TUBB3	nonessential
107	1306	Analgesia_from_kappa-opioid_receptor_agonist,_female-specific	Red_hair/fair_skin	TUBB3	nonessential
107	1553	Analgesia_from_kappa-opioid_receptor_agonist,_female-specific	UV-induced_skin_damage	TUBB3	nonessential
109	228	Androgen_insensitivity	Breast_cancer	AR	essential
109	1205	Androgen_insensitivity	Perineal_hypospadias	AR	essential
109	1272	Androgen_insensitivity	Prostate_cancer	AR	essential
109	1426	Androgen_insensitivity	Spinal_muscular_atrophy	AR	essential
110	472	Anemia	Elliptocytosis	SPTB	nonessential
110	1326	Anemia	Rh-mod_syndrome	RHAG	nonessential
110	1423	Anemia	Spherocytosis	SPTB	nonessential
113	173	Angelman_syndrome	Autism	MECP2	essential
113	990	Angelman_syndrome	Mental_retardation	MECP2	essential
113	1253	Angelman_syndrome	PPM-X_syndrome	MECP2	essential
113	1321	Angelman_syndrome	Rett_syndrome	MECP2	essential
115	743	Angiofibroma,_sporadic	Hyperparathyroidism	MEN1	essential
115	904	Angiofibroma,_sporadic	Lipoma	MEN1	essential
115	1037	Angiofibroma,_sporadic	Multiple_endocrine_neoplasia	MEN1	essential
115	1189	Angiofibroma,_sporadic	Parathyroid_adenoma	MEN1	essential
115	1267	Angiofibroma,_sporadic	Prolactinoma,_hyperparathyroidism,_carcinoid_syndrome	MEN1	essential
115	2053	Angiofibroma,_sporadic	Adrenal_adenoma	MEN1	essential
115	2265	Angiofibroma,_sporadic	Carcinoid_tumor_of_lung	MEN1	essential
117	427	Angiotensin_I-converting_enzyme	Diabetes_mellitus	ACE	essential
117	1054	Angiotensin_I-converting_enzyme	Myocardial_infarction	ACE	essential
117	1352	Angiotensin_I-converting_enzyme	SARS,_progression_of	ACE	essential
117	9308	Angiotensin_I-converting_enzyme	Renal_tubular_dysgenesis	ACE	essential
118	775	Anhaptoglobinemia	Hypohaptoglobinemia	ENSG00000197711	nonessential
119	277	Aniridia,_type_II	Cataract	PAX6	essential
119	345	Aniridia,_type_II	Coloboma,_ocular	PAX6	essential
119	467	Aniridia,_type_II	Ectopia	PAX6	essential
119	516	Aniridia,_type_II	Eye_anomalies	PAX6	essential
119	548	Aniridia,_type_II	Foveal_hypoplasia	PAX6	essential
119	842	Aniridia,_type_II	Keratitis	PAX6	essential
119	1026	Aniridia,_type_II	Morning_glory_disc_anomaly	PAX6	essential
119	1213	Aniridia,_type_II	Peters_anomaly	PAX6	essential
119	5144	Aniridia,_type_II	Optic_nerve_hypoplasia/aplasia	PAX6	essential
121	1446	Ankylosing_spoldylitis	Stevens-Johnson_syndrome,_carbamazepine-induced	HLA-H, HLA-B, HLA-C, HLA-C, HLA-C	other
124	1128	Anorexia_nervosa	Obsessive-compulsive_disorder	HTR2A	nonessential
124	1359	Anorexia_nervosa	Schizophrenia	HTR2A	nonessential
124	1367	Anorexia_nervosa	Seasonal_affective_disorder	HTR2A	nonessential
126	177	Anterior_segment_anomalies_and_cataract	Axenfeld_anomaly	FOXC1	nonessential
126	226	Anterior_segment_anomalies_and_cataract	Branchiootic_syndrome	EYA1	essential
126	822	Anterior_segment_anomalies_and_cataract	Iridogoniodysgenesis	FOXC1	nonessential
126	823	Anterior_segment_anomalies_and_cataract	Iris_hypoplasia_and_glaucoma	FOXC1	nonessential
126	1331	Anterior_segment_anomalies_and_cataract	Rieger_syndrome	FOXC1	nonessential
128	438	Antley-Bixler_syndrome	Disordered_steroidogenesis,_isolated	POR	essential
129	287	Anxiety-related_personality_traits	Central_hypoventilation_syndrome	BDNF	essential
129	708	Anxiety-related_personality_traits	Huntington_disease	HTT	essential
129	984	Anxiety-related_personality_traits	Memory_impairment	BDNF	essential
129	1128	Anxiety-related_personality_traits	Obsessive-compulsive_disorder	HTT, BDNF, SLC6A4	other
130	467	Aortic_aneurysm	Ectopia	FBN1	essential
130	950	Aortic_aneurysm	Marfan_syndrome	FBN1	essential
130	957	Aortic_aneurysm	MASS_syndrome	FBN1	essential
130	1388	Aortic_aneurysm	Shprintzen-Goldberg_syndrome	FBN1	essential
130	1585	Aortic_aneurysm	Weill-Marchesani_syndrome	FBN1	essential
131	192	Apert_syndrome	Beare-Stevenson_cutis_gyrata_syndrome	FGFR2	essential
131	379	Apert_syndrome	Craniofacial-skeletal-dermatologic_dysplasia	FGFR2	essential
131	383	Apert_syndrome	Craniosynostosis	FGFR2	essential
131	391	Apert_syndrome	Crouzon_syndrome	FGFR2	essential
131	572	Apert_syndrome	Gastric_cancer	FGFR2	essential
131	827	Apert_syndrome	Jackson-Weiss_syndrome	FGFR2	essential
131	1215	Apert_syndrome	Pfeiffer_syndrome	FGFR2	essential
131	1344	Apert_syndrome	Saethre-Chotzen_syndrome	FGFR2	essential
133	1533	Aplastic_anemia	Tuberculosis	IFNG	essential
133	1534	Aplastic_anemia	Tuberous_sclerosis	IFNG	essential
136	362	Apolipoprotein_deficiency	Corneal_dystrophy	ENSG00000215756, APOA1	other
136	724	Apolipoprotein_deficiency	Hypercholesterolemia	APOA2	nonessential
136	757	Apolipoprotein_deficiency	Hypertriglyceridemia	ENSG00000215756, APOA1	other
136	762	Apolipoprotein_deficiency	Hypoalphalipoproteinemia	ENSG00000215756, APOA1	other
138	212	Aquaporin-1_deficiency	Blood_group	FAM188B	essential
142	1563	Aromatase_deficiency	Virilization	CYP19A1	essential
144	434	Arrhythmogenic_right_ventricular_dysplasia	Dilated_cardiomyopathy_with_woolly_hair_and_keratoderma	DSP	other
144	493	Arrhythmogenic_right_ventricular_dysplasia	Epidermolysis_bullosa	DSP	other
144	847	Arrhythmogenic_right_ventricular_dysplasia	Keratosis_palmoplantaria_striata	DSP	other
144	1401	Arrhythmogenic_right_ventricular_dysplasia	Skin_fragility-woolly_hair_syndrome	DSP	other
144	1558	Arrhythmogenic_right_ventricular_dysplasia	Ventricular_tachycardia	RYR2	essential
146	1078	Arthrogryposis	Nemaline_myopathy	TPM2	other
151	173	Asperger_syndrome	Autism	NLGN4X, NLGN3	other
151	990	Asperger_syndrome	Mental_retardation	NLGN4X	other
153	163	Asthma	Atherosclerosis	ALOX5	nonessential
153	164	Asthma	Atopy	PLA2G7	nonessential
153	198	Asthma	Beta-2-adrenoreceptor_agonist,_reduced_response_to	ADRB2	nonessential
153	412	Asthma	Dementia	TNF, TNF, ENSG00000206328	other
153	940	Asthma	Malaria	TNF, TNF, ENSG00000206328	other
153	1013	Asthma	Migraine	TNF, TNF, ENSG00000206328	other
153	1126	Asthma	Obesity	ADRB2	nonessential
153	1237	Asthma	Platelet_defect/deficiency	PLA2G7	nonessential
153	1378	Asthma	Sepsis	TNF, TNF, ENSG00000206328	other
154	495	Ataxia	Epilepsy	CACNB4, EFHC1	other
154	1055	Ataxia	Myoclonic_epilepsy	EFHC1	nonessential
157	228	Ataxia-telangiectasia	Breast_cancer	ATM	essential
157	925	Ataxia-telangiectasia	Lymphoma	ATM	essential
157	1478	Ataxia-telangiectasia	T-cell_lymphoblastic_leukemia	ATM	essential
160	865	Atelosteogenesis	Larson_syndrome	SCT, FLNB	other
160	1432	Atelosteogenesis	Spondylocarpotarsal_synostosis_syndrome	SCT, FLNB	other
162	220	Athabaskan_brainstem_dysgenesis_syndrome	Bosley-Salih-Alorainy_syndrome	HOXA1	essential
164	1088	Atopy	Netherton_syndrome	SPINK5	other
164	1237	Atopy	Platelet_defect/deficiency	PLA2G7	nonessential
165	824	Atransferrinemia	Iron_overload/deficiency	TF	nonessential
166	168	Atrial_fibrillation	Atrioventricular_block	NKX2-5	essential
166	830	Atrial_fibrillation	Jervell_and_Lange-Nielsen_syndrome	KCNQ1	nonessential
166	912	Atrial_fibrillation	Long_QT_syndrome	KCNE2, KCNQ1	nonessential
166	1483	Atrial_fibrillation	Tetralogy_of_Fallot	NKX2-5	essential
168	1132	Atrioventricular_block	Oculodentodigital_dysplasia	GJA1	essential
168	1468	Atrioventricular_block	Syndactyly	GJA1	essential
168	1483	Atrioventricular_block	Tetralogy_of_Fallot	NKX2-5	essential
168	2785	Atrioventricular_block	Hypoplastic_left_heart_syndrome	GJA1	essential
171	211	Attention-deficit_hyperactivity_disorder	Blepharospasm	DRD5	nonessential
171	462	Attention-deficit_hyperactivity_disorder	Dystonia	DRD5	nonessential
173	990	Autism	Mental_retardation	MECP2, NLGN4X	other
173	1253	Autism	PPM-X_syndrome	MECP2	essential
173	1321	Autism	Rett_syndrome	MECP2	essential
174	572	Autoimmune_disease	Gastric_cancer	CASP10	other
174	668	Autoimmune_disease	Hepatic_adenoma	CASP8	essential
174	1114	Autoimmune_disease	Non-Hodgkin_lymphoma	CASP10	other
174	1437	Autoimmune_disease	Squamous_cell_carcinoma	FAS	nonessential
177	822	Axenfeld_anomaly	Iridogoniodysgenesis	FOXC1	nonessential
177	823	Axenfeld_anomaly	Iris_hypoplasia_and_glaucoma	FOXC1	nonessential
177	1331	Axenfeld_anomaly	Rieger_syndrome	FOXC1	nonessential
182	372	Bannayan-Riley-Ruvalcaba_syndrome	Cowden_disease	PTEN	essential
182	479	Bannayan-Riley-Ruvalcaba_syndrome	Endometrial_carcinoma	PTEN	essential
182	895	Bannayan-Riley-Ruvalcaba_syndrome	Lhermitte-Duclos_syndrome	PTEN	essential
182	986	Bannayan-Riley-Ruvalcaba_syndrome	Meningioma	PTEN	essential
182	1138	Bannayan-Riley-Ruvalcaba_syndrome	Oligodendroglioma	PTEN	essential
182	1272	Bannayan-Riley-Ruvalcaba_syndrome	Prostate_cancer	PTEN	essential
182	1503	Bannayan-Riley-Ruvalcaba_syndrome	Thyroid_carcinoma	PTEN	essential
182	1555	Bannayan-Riley-Ruvalcaba_syndrome	VATER_association_with_hydrocephalus	PTEN	essential
183	964	Bardet-Biedl_syndrome	McKusick-Kaufman_syndrome	MKKS, MKS1	other
184	1324	Bare_lymphocyte_syndrome	Rheumatoid_arthritis	CIITA	nonessential
184	1583	Bare_lymphocyte_syndrome	Wegener_granulomatosis	TAP2, TAP2, TAP2	other
184	9038	Bare_lymphocyte_syndrome	Multiple_sclerosis	CIITA	nonessential
185	268	Barth_syndrome	Cardiomyopathy	TAZ	nonessential
185	1113	Barth_syndrome	Noncompaction_of_left_ventricular_myocardium	TAZ	nonessential
186	406	Bart-Pumphrey_syndrome	Deafness	GJB2	essential
186	792	Bart-Pumphrey_syndrome	Hystrix-like_ichthyosis_with_deafness	GJB2	essential
186	843	Bart-Pumphrey_syndrome	Keratitis-ichthyosis-deafness_syndrome	GJB2	essential
186	845	Bart-Pumphrey_syndrome	Keratoderma,_palmoplantar,_with_deafness	GJB2	essential
186	1571	Bart-Pumphrey_syndrome	Vohwinkel_syndrome	GJB2	essential
188	261	Basal_cell_carcinoma	Capillary_malformations	RASA1	essential
188	689	Basal_cell_carcinoma	Holoprosencephaly	PTCH1	essential
188	970	Basal_cell_carcinoma	Medulloblastoma	PTCH2	nonessential
188	1191	Basal_cell_carcinoma	Parkes_Weber_syndrome	RASA1	essential
188	2188	Basal_cell_carcinoma	Basal_cell_nevus_syndrome	PTCH1	essential
191	705	BCG_infection	H._pylori_infection	IFNGR1	nonessential
191	1043	BCG_infection	Mycobacterial_infection	IFNGR1	nonessential
191	1533	BCG_infection	Tuberculosis	IFNGR1	nonessential
192	379	Beare-Stevenson_cutis_gyrata_syndrome	Craniofacial-skeletal-dermatologic_dysplasia	FGFR2	essential
192	383	Beare-Stevenson_cutis_gyrata_syndrome	Craniosynostosis	FGFR2	essential
192	391	Beare-Stevenson_cutis_gyrata_syndrome	Crouzon_syndrome	FGFR2	essential
192	572	Beare-Stevenson_cutis_gyrata_syndrome	Gastric_cancer	FGFR2	essential
192	827	Beare-Stevenson_cutis_gyrata_syndrome	Jackson-Weiss_syndrome	FGFR2	essential
192	1215	Beare-Stevenson_cutis_gyrata_syndrome	Pfeiffer_syndrome	FGFR2	essential
192	1344	Beare-Stevenson_cutis_gyrata_syndrome	Saethre-Chotzen_syndrome	FGFR2	essential
193	268	Becker_muscular_dystrophy	Cardiomyopathy	DMD	nonessential
193	451	Becker_muscular_dystrophy	Duchenne_muscular_dystrophy	DMD	nonessential
193	1059	Becker_muscular_dystrophy	Myopathy	MYF6	essential
194	1417	Beckwith-Wiedemann_syndrome	Sotos_syndrome	NSD1	essential
194	1582	Beckwith-Wiedemann_syndrome	Weaver_syndrome	NSD1	essential
195	886	Benzene_toxicity	Leukemia	NQO1	nonessential
198	1126	Beta-2-adrenoreceptor_agonist,_reduced_response_to	Obesity	ADRB2	nonessential
200	1542	Bethlem_myopathy	Ullrich_congenital_muscular_dystrophy	COL6A2, COL6A3, COL6A1	nonessential
207	228	Bladder_cancer	Breast_cancer	KRAS	essential
207	298	Bladder_cancer	Cervical_carcinoma	FGFR3	essential
207	346	Bladder_cancer	Colon_cancer	FGFR3	essential
207	369	Bladder_cancer	Costello_syndrome	HRAS	other
207	391	Bladder_cancer	Crouzon_syndrome	FGFR3	essential
207	767	Bladder_cancer	Hypochondroplasia	FGFR3	essential
207	886	Bladder_cancer	Leukemia	KRAS	essential
207	918	Bladder_cancer	Lung_cancer	KRAS	essential
207	1034	Bladder_cancer	Muenke_syndrome	FGFR3	essential
207	1178	Bladder_cancer	Pancreatic_cancer	KRAS	essential
207	1317	Bladder_cancer	Retinoblastoma	RB1	essential
207	1449	Bladder_cancer	Stomach_cancer	KRAS	essential
207	1490	Bladder_cancer	Thanatophoric_dysplasia,_types_I_and_II	FGFR3	essential
207	1503	Bladder_cancer	Thyroid_carcinoma	HRAS	other
208	390	Blau_syndrome	Crohn_disease	NOD2	nonessential
208	1288	Blau_syndrome	Psoraisis	NOD2	nonessential
208	1349	Blau_syndrome	Sarcoidosis	NOD2	nonessential
210	1260	Blepharophimosis,_epicanthus_inversus,_and_ptosis	Premature_ovarian_failure	FOXL2	essential
211	462	Blepharospasm	Dystonia	DRD5	nonessential
212	472	Blood_group	Elliptocytosis	SLC4A1	essential
212	660	Blood_group	Hemolytic_anemia	SLC4A1	essential
212	940	Blood_group	Malaria	GYPC	other
212	1423	Blood_group	Spherocytosis	SLC4A1	essential
212	7308	Blood_group	Renal_tubular_acidosis	SLC4A1	essential
217	515	Bone_mineral_density_variability	Exudative_vitreoretinopathy	LRP5	nonessential
217	741	Bone_mineral_density_variability	Hyperostosis,_endosteal	LRP5	nonessential
217	1161	Bone_mineral_density_variability	Osteopetrosis	LRP5	nonessential
217	1163	Bone_mineral_density_variability	Osteoporosis	LRP5	nonessential
217	1164	Bone_mineral_density_variability	Osteoporosis-pseudoglioma_syndrome	LRP5	nonessential
217	1554	Bone_mineral_density_variability	van_Buchem_disease	LRP5	nonessential
221	562	Bothnia_retinal_dystrophy	Fundus_albipunctatus	RLBP1	other
221	1105	Bothnia_retinal_dystrophy	Newfoundland_rod-cone_dystrophy	RLBP1	other
221	1316	Bothnia_retinal_dystrophy	Retinitis_pigmentosa	RLBP1	other
224	539	Brachydactyly	Fibular_hypoplasia_and_complex_brachydactyly	GDF5	nonessential
224	1335	Brachydactyly	Robinow_syndrome,_autosomal_recessive	ROR2	essential
224	1470	Brachydactyly	Synpolydactyly	HOXD13	essential
224	2315	Brachydactyly	Chondrodysplasia,_Grebe_type	GDF5	nonessential
228	346	Breast_cancer	Colon_cancer	TP53, RAD54L, PIK3CA	other
228	479	Breast_cancer	Endometrial_carcinoma	CDH1	essential
228	523	Breast_cancer	Fanconi_anemia	BRCA2, BRIP1, BACH1	other
228	572	Breast_cancer	Gastric_cancer	CDH1	essential
228	668	Breast_cancer	Hepatic_adenoma	TP53	essential
228	683	Breast_cancer	Histiocytoma	TP53	essential
228	886	Breast_cancer	Leukemia	KRAS	essential
228	898	Breast_cancer	Li-Fraumeni_syndrome	CHEK2, TP53	essential
228	909	Breast_cancer	Listeria_monocytogenes	CDH1	essential
228	918	Breast_cancer	Lung_cancer	KRAS	essential
228	925	Breast_cancer	Lymphoma	RAD54L, ATM	other
228	978	Breast_cancer	Melanoma	XRCC3	nonessential
228	1074	Breast_cancer	Nasopharyngeal_carcinoma	TP53	essential
228	1166	Breast_cancer	Osteosarcoma	CHEK2, TP53	essential
228	1170	Breast_cancer	Ovarian_cancer	CDH1, BRCA1, PIK3CA	other
228	1178	Breast_cancer	Pancreatic_cancer	TP53, KRAS, BRCA2	essential
228	1183	Breast_cancer	Papillary_serous_carcinoma_of_the_peritoneum	BRCA1	nonessential
228	1205	Breast_cancer	Perineal_hypospadias	AR	essential
228	1272	Breast_cancer	Prostate_cancer	CHEK2, AR, BRCA2	essential
228	1426	Breast_cancer	Spinal_muscular_atrophy	AR	essential
228	1449	Breast_cancer	Stomach_cancer	KRAS	essential
228	1478	Breast_cancer	T-cell_lymphoblastic_leukemia	ATM	essential
228	1503	Breast_cancer	Thyroid_carcinoma	TP53	essential
228	1595	Breast_cancer	Wilms_tumor	BRCA2	essential
228	2054	Breast_cancer	Adrenal_cortical_carcinoma	TP53	essential
228	5037	Breast_cancer	Multiple_malignancy_syndrome	TP53	essential
234	647	Brugada_syndrome	Heart_block	SCN5A	nonessential
234	912	Brugada_syndrome	Long_QT_syndrome	SCN5A	nonessential
234	1394	Brugada_syndrome	Sick_sinus_syndrome	SCN5A	nonessential
234	3558	Brugada_syndrome	Ventricular_fibrillation,_idiopathic	SCN5A	nonessential
238	982	Buschke-Ollendorff_syndrome	Melorheostosis_with_osteopoikilosis	LEMD3	essential
238	1162	Buschke-Ollendorff_syndrome	Osteopoikilosis	LEMD3	essential
239	549	Butterfly_dystrophy,_retinal	Foveomacular_dystrophy,_adult-onset,_with_choroidal_neovascularization	PRPH2, PRPH	nonessential
239	1316	Butterfly_dystrophy,_retinal	Retinitis_pigmentosa	PRPH2, PRPH	nonessential
239	2937	Butterfly_dystrophy,_retinal	Macular_dystrophy	PRPH2, PRPH	nonessential
240	820	Complementary_component_deficiency	Intrinsic_factor_deficiency	CFI	nonessential
240	4350	Complementary_component_deficiency	Combined_immunodeficiency	C6	nonessential
252	346	Cafe-au-lait_spots	Colon_cancer	MLH1, MSH2	essential
252	590	Cafe-au-lait_spots	Glioblastoma	MSH2	essential
252	925	Cafe-au-lait_spots	Lymphoma	MSH2	essential
252	930	Cafe-au-lait_spots	Lynch_cancer_family_syndrome_II	MSH2	essential
252	1035	Cafe-au-lait_spots	Muir-Torre_syndrome	MLH1, MSH2	essential
252	1097	Cafe-au-lait_spots	Neurofibromatosis	MSH2	essential
252	1170	Cafe-au-lait_spots	Ovarian_cancer	MSH2	essential
252	1536	Cafe-au-lait_spots	Turcot_syndrome	MLH1	essential
253	439	Caffey_disease	Dissection_of_cervical_arteries	COL1A1	essential
253	470	Caffey_disease	Ehlers-Danlos_syndrome	COL1A1	essential
253	1156	Caffey_disease	Osteogenesis_imperfecta	COL1A1	essential
253	1163	Caffey_disease	Osteoporosis	COL1A1	essential
254	784	Calcinosis,_tumoral	Hypophosphatemic_rickets	FGF23	essential
259	346	Cancer_susceptibility	Colon_cancer	MSH6	essential
259	479	Cancer_susceptibility	Endometrial_carcinoma	MSH6	essential
259	1170	Cancer_susceptibility	Ovarian_cancer	MSH6	essential
261	1191	Capillary_malformations	Parkes_Weber_syndrome	RASA1	essential
268	385	Cardiomyopathy	Creatine_phosphokinase	CAV3	nonessential
268	451	Cardiomyopathy	Duchenne_muscular_dystrophy	DMD	nonessential
268	474	Cardiomyopathy	Emery-Dreifuss_muscular_dystrophy	LMNA	essential
268	902	Cardiomyopathy	Lipodystrophy	LMNA	essential
268	1040	Cardiomyopathy	Muscular_dystrophy	TCAP, SGCD, CAV3, TTN	other
268	1059	Cardiomyopathy	Myopathy	MYH7, CAV3, DES	other
268	1113	Cardiomyopathy	Noncompaction_of_left_ventricular_myocardium	TAZ	nonessential
268	1333	Cardiomyopathy	Rippling_muscle_disease	CAV3	nonessential
268	1601	Cardiomyopathy	Wolff-Parkinson-White_syndrome	PRKAG2	nonessential
268	2287	Cardiomyopathy	Central_core_disease	MYH7	other
269	1066	Carney_complex	Myxoma,_intracardiac	PRKAR1A	essential
269	1503	Carney_complex	Thyroid_carcinoma	PRKAR1A	essential
269	3229	Carney_complex	Pigmented_adrenocortical_disease,_primary_isolated	PRKAR1A	essential
275	463	Carpal_tunnel_syndrome,_familial	Dystransthyretinemic_hyperthyroxinemia	TTR	nonessential
277	345	Cataract	Coloboma,_ocular	PAX6	essential
277	467	Cataract	Ectopia	PAX6	essential
277	516	Cataract	Eye_anomalies	PAX6	essential
277	548	Cataract	Foveal_hypoplasia	PAX6	essential
277	842	Cataract	Keratitis	PAX6	essential
277	1026	Cataract	Morning_glory_disc_anomaly	PAX6	essential
277	1059	Cataract	Myopathy	CRYAB	nonessential
277	1213	Cataract	Peters_anomaly	PAX6	essential
277	5144	Cataract	Optic_nerve_hypoplasia/aplasia	PAX6	essential
279	734	Cavernous_malformations_of_CNS_and_retina	Hyperkeratotic_cutaneous_capillary	KRIT1	essential
279	4291	Cavernous_malformations_of_CNS_and_retina	Cerebral_cavernous_malformations	KRIT1	essential
287	347	Central_hypoventilation_syndrome	Colonic_aganglionosis,_total,_with_small_bowel_involvement	RET	essential
287	681	Central_hypoventilation_syndrome	Hirschsprung_disease	GDNF, RET, EDN3	essential
287	984	Central_hypoventilation_syndrome	Memory_impairment	BDNF	essential
287	1037	Central_hypoventilation_syndrome	Multiple_endocrine_neoplasia	RET	essential
287	1128	Central_hypoventilation_syndrome	Obsessive-compulsive_disorder	BDNF	essential
287	1386	Central_hypoventilation_syndrome	Shah-Waardenburg_syndrome	EDN3	essential
287	2969	Central_hypoventilation_syndrome	Medullary_thyroid_carcinoma	RET	essential
289	497	Cerebellar_ataxia	Episodic_ataxia	CACNA1A	essential
289	656	Cerebellar_ataxia	Hemiplegic_migraine,_familial	CACNA1A	essential
289	665	Cerebellar_ataxia	Hemosiderosis,_systemic,_due_to_aceruloplasminemia	CP	nonessential
289	766	Cerebellar_ataxia	Hypoceruloplasminemia	CP	nonessential
289	1428	Cerebellar_ataxia	Spinocereballar_ataxia	CACNA1A	essential
291	365	Cerebral_amyloid_angiopathy	Coronary_artery_disease	ABCA1	essential
291	644	Cerebral_amyloid_angiopathy	HDL_cholesterol_level_QTL	ABCA1	essential
291	1473	Cerebral_amyloid_angiopathy	Tangier_disease	ABCA1	essential
292	1525	Cerebrooculofacioskeletal_syndrome	Trichothiodystrophy	ERCC2	essential
292	1608	Cerebrooculofacioskeletal_syndrome	Xeroderma_pigmentosum	ERCC5, ERCC2	essential
298	346	Cervical_carcinoma	Colon_cancer	FGFR3	essential
298	391	Cervical_carcinoma	Crouzon_syndrome	FGFR3	essential
298	767	Cervical_carcinoma	Hypochondroplasia	FGFR3	essential
298	1034	Cervical_carcinoma	Muenke_syndrome	FGFR3	essential
298	1490	Cervical_carcinoma	Thanatophoric_dysplasia,_types_I_and_II	FGFR3	essential
299	716	CETP_deficiency	Hyperalphalipoproteinemia	CETP	other
299	911	CETP_deficiency	Longevity	CETP	other
301	323	Charcot-Marie-Tooth_disease	Choroidal_dystrophy	CHM	nonessential
301	410	Charcot-Marie-Tooth_disease	Dejerine-Sottas_disease	NR0B1, CHM, PMP22, MPZ	other
301	443	Charcot-Marie-Tooth_disease	Dosage-sensitive_sex_reversal	NR0B1	essential
301	1099	Charcot-Marie-Tooth_disease	Neuropathy	NR0B1, HSPB1, PMP22, MPZ, CHM	other
301	1339	Charcot-Marie-Tooth_disease	Roussy-Levy_syndrome	NR0B1, CHM, PMP22, MPZ	other
301	1426	Charcot-Marie-Tooth_disease	Spinal_muscular_atrophy	GARS, SMAD1	essential
309	310	Cholelithiasis	Cholestasis	ABCB4	nonessential
314	382	Chondrocalcinosis	Craniometaphyseal_dysplasia	ANK1	nonessential
314	1423	Chondrocalcinosis	Spherocytosis	ANK1	nonessential
316	511	Chondrosarcoma	Ewing_sarcoma	EWSR1	other
316	514	Chondrosarcoma	Exostoses	EXT1	essential
318	320	Chorea,_hereditary_benign	Choreoathetosis,_hypothyroidism,_and_respiratory_distress	TTF1, NKX2-1	other
323	410	Choroidal_dystrophy	Dejerine-Sottas_disease	CHM	nonessential
323	1099	Choroidal_dystrophy	Neuropathy	CHM	nonessential
323	1339	Choroidal_dystrophy	Roussy-Levy_syndrome	CHM	nonessential
328	832	Chudley-Lowry_syndrome	Juberg-Marsidi_syndrome	ATRX, PQBP1	other
328	1309	Chudley-Lowry_syndrome	Renpenning_syndrome	PQBP1	nonessential
328	1409	Chudley-Lowry_syndrome	Smith-Fineman-Myers_syndrome	ATRX, PQBP1	other
328	1465	Chudley-Lowry_syndrome	Sutherland-Haan_syndrome-like	ATRX, PQBP1	other
329	906	Chylomicronemia_syndrome,_familial	Lipoprotein_lipase_deficiency	LPL	essential
329	2350	Chylomicronemia_syndrome,_familial	Combined_hyperlipemia	LPL	essential
331	840	Ciliary_dyskinesia	Kartagener_syndrome	DNAI1	nonessential
332	344	CINCA_syndrome	Cold-induced_autoinflammatory_syndrome	NLRP3	nonessential
332	1030	CINCA_syndrome	Muckle-Wells_syndrome	NLRP3	nonessential
336	466	Cleft_palate	Ectodermal_dysplasia	PVRL1	nonessential
336	769	Cleft_palate	Hypodontia	MSX1	essential
336	1599	Cleft_palate	Witkop_syndrome	MSX1	essential
336	1617	Cleft_palate	Zlotogora-Ogur_syndrome	PVRL1	nonessential
337	414	Cleidocranial_dysplasia	Dental_anomalies,_isolated	RUNX2	essential
341	990	Coffin-Lowry_syndrome	Mental_retardation	RPS6KA3	essential
344	1030	Cold-induced_autoinflammatory_syndrome	Muckle-Wells_syndrome	NLRP3	nonessential
345	467	Coloboma,_ocular	Ectopia	PAX6	essential
345	516	Coloboma,_ocular	Eye_anomalies	PAX6	essential
345	548	Coloboma,_ocular	Foveal_hypoplasia	PAX6	essential
345	689	Coloboma,_ocular	Holoprosencephaly	SHH	essential
345	842	Coloboma,_ocular	Keratitis	PAX6	essential
345	1026	Coloboma,_ocular	Morning_glory_disc_anomaly	PAX6	essential
345	1213	Coloboma,_ocular	Peters_anomaly	PAX6	essential
345	1414	Coloboma,_ocular	Solitary_median_maxillary_central_incisor	SHH	essential
345	5144	Coloboma,_ocular	Optic_nerve_hypoplasia/aplasia	PAX6	essential
346	391	Colon_cancer	Crouzon_syndrome	FGFR3	essential
346	425	Colon_cancer	Desmoid_disease,_hereditary	APC	essential
346	479	Colon_cancer	Endometrial_carcinoma	MSH6	essential
346	508	Colon_cancer	Esophageal_cancer	TGFBR2	essential
346	571	Colon_cancer	Gardner_syndrome	APC	essential
346	572	Colon_cancer	Gastric_cancer	APC, MUTYH	other
346	580	Colon_cancer	Germ_cell_tumor	BCL10	essential
346	590	Colon_cancer	Glioblastoma	MSH2	essential
346	668	Colon_cancer	Hepatic_adenoma	TP53, CTNNB1	essential
346	683	Colon_cancer	Histiocytoma	TP53	essential
346	767	Colon_cancer	Hypochondroplasia	FGFR3	essential
346	886	Colon_cancer	Leukemia	CCND1	essential
346	898	Colon_cancer	Li-Fraumeni_syndrome	TP53	essential
346	910	Colon_cancer	Loeys-Dietz_syndrome	TGFBR2	essential
346	925	Colon_cancer	Lymphoma	RAD54L, BCL10, MSH2, RAD54B	other
346	930	Colon_cancer	Lynch_cancer_family_syndrome_II	MSH2	essential
346	978	Colon_cancer	Melanoma	BRAF	essential
346	995	Colon_cancer	Mesothelioma	BCL10	essential
346	1034	Colon_cancer	Muenke_syndrome	FGFR3	essential
346	1035	Colon_cancer	Muir-Torre_syndrome	MLH1, MSH2	essential
346	1074	Colon_cancer	Nasopharyngeal_carcinoma	TP53	essential
346	1093	Colon_cancer	Neuroectodermal_tumors	PMS2	nonessential
346	1097	Colon_cancer	Neurofibromatosis	MSH2	essential
346	1115	Colon_cancer	Nonsmall_cell_lung_cancer	BRAF	essential
346	1140	Colon_cancer	Oligodontia-colorectal_cancer_syndrome	AXIN2	nonessential
346	1166	Colon_cancer	Osteosarcoma	TP53	essential
346	1170	Colon_cancer	Ovarian_cancer	PIK3CA, CTNNB1, MSH2, MSH6	essential
346	1178	Colon_cancer	Pancreatic_cancer	TP53	essential
346	1230	Colon_cancer	Pilomatricoma	CTNNB1	essential
346	1341	Colon_cancer	Rubenstein-Taybi_syndrome	EP300	essential
346	1385	Colon_cancer	Sezary_syndrome	BCL10	essential
346	1478	Colon_cancer	T-cell_lymphoblastic_leukemia	BAX	essential
346	1490	Colon_cancer	Thanatophoric_dysplasia,_types_I_and_II	FGFR3	essential
346	1503	Colon_cancer	Thyroid_carcinoma	TP53	essential
346	1536	Colon_cancer	Turcot_syndrome	APC, MLH1, PMS2	other
346	1572	Colon_cancer	von_Hippel-Lindau_syndrome	CCND1	essential
346	2054	Colon_cancer	Adrenal_cortical_carcinoma	TP53	essential
346	5037	Colon_cancer	Multiple_malignancy_syndrome	TP53	essential
347	681	Colonic_aganglionosis,_total,_with_small_bowel_involvement	Hirschsprung_disease	RET	essential
347	1037	Colonic_aganglionosis,_total,_with_small_bowel_involvement	Multiple_endocrine_neoplasia	RET	essential
347	2969	Colonic_aganglionosis,_total,_with_small_bowel_involvement	Medullary_thyroid_carcinoma	RET	essential
352	562	Cone_dystrophy	Fundus_albipunctatus	ABCA4	nonessential
352	873	Cone_dystrophy	Leber_congenital_amaurosis	CRX, RPGR, AIPL1, GUCY2D, RPGRIP1	nonessential
352	937	Cone_dystrophy	Macular_degeneration	RPGR	nonessential
352	1316	Cone_dystrophy	Retinitis_pigmentosa	CRX, RPGR, ABCA4, AIPL1	nonessential
352	1383	Cone_dystrophy	Severe_combined_immunodeficiency	GUCY2D	nonessential
352	1439	Cone_dystrophy	Stargardt_disease	ABCA4	nonessential
352	2937	Cone_dystrophy	Macular_dystrophy	ABCA4	nonessential
352	9038	Cone_dystrophy	Multiple_sclerosis	GUCY2D	nonessential
355	1312	Congestive_heart_failure	Resting_heart_rate	ADRB1	essential
356	1235	Conjunctivitis,_ligneous	Plasminogen_deficiency	PLG	essential
362	558	Corneal_dystrophy	Fuchs_endothelial_corneal_dystrophy	COL8A2	nonessential
362	757	Corneal_dystrophy	Hypertriglyceridemia	ENSG00000215756, APOA1	other
362	762	Corneal_dystrophy	Hypoalphalipoproteinemia	ENSG00000215756, APOA1	other
362	1270	Corneal_dystrophy	Properdin_deficiency	CFD	nonessential
365	644	Coronary_artery_disease	HDL_cholesterol_level_QTL	ABCA1	essential
365	1473	Coronary_artery_disease	Tangier_disease	ABCA1	essential
369	1503	Costello_syndrome	Thyroid_carcinoma	HRAS	other
372	479	Cowden_disease	Endometrial_carcinoma	PTEN	essential
372	895	Cowden_disease	Lhermitte-Duclos_syndrome	PTEN	essential
372	986	Cowden_disease	Meningioma	PTEN	essential
372	1138	Cowden_disease	Oligodendroglioma	PTEN	essential
372	1272	Cowden_disease	Prostate_cancer	PTEN	essential
372	1503	Cowden_disease	Thyroid_carcinoma	PTEN	essential
372	1555	Cowden_disease	VATER_association_with_hydrocephalus	PTEN	essential
376	733	Cramps,_potassium-aggravated	Hyperkalemic_periodic_paralysis	SCN4A	nonessential
376	776	Cramps,_potassium-aggravated	Hypokalemic_periodic_paralysis	SCN4A	nonessential
376	1042	Cramps,_potassium-aggravated	Myasthenic_syndrome	SCN4A	nonessential
376	1062	Cramps,_potassium-aggravated	Myotonia_congenita	SCN4A	nonessential
376	1188	Cramps,_potassium-aggravated	Paramyotonia_congenita	SCN4A	nonessential
378	1323	Craniofacial-deafness-hand_syndrome	Rhabdomyosarcoma	PAX3	essential
378	1574	Craniofacial-deafness-hand_syndrome	Waardenburg_syndrome	PAX3	essential
379	383	Craniofacial-skeletal-dermatologic_dysplasia	Craniosynostosis	FGFR2	essential
379	391	Craniofacial-skeletal-dermatologic_dysplasia	Crouzon_syndrome	FGFR2	essential
379	572	Craniofacial-skeletal-dermatologic_dysplasia	Gastric_cancer	FGFR2	essential
379	827	Craniofacial-skeletal-dermatologic_dysplasia	Jackson-Weiss_syndrome	FGFR2	essential
379	1215	Craniofacial-skeletal-dermatologic_dysplasia	Pfeiffer_syndrome	FGFR2	essential
379	1344	Craniofacial-skeletal-dermatologic_dysplasia	Saethre-Chotzen_syndrome	FGFR2	essential
382	1423	Craniometaphyseal_dysplasia	Spherocytosis	ANK1	nonessential
383	391	Craniosynostosis	Crouzon_syndrome	FGFR2	essential
383	572	Craniosynostosis	Gastric_cancer	FGFR2	essential
383	827	Craniosynostosis	Jackson-Weiss_syndrome	FGFR2	essential
383	1190	Craniosynostosis	Parietal_foramina	MSX2	essential
383	1215	Craniosynostosis	Pfeiffer_syndrome	FGFR2	essential
383	1344	Craniosynostosis	Saethre-Chotzen_syndrome	FGFR2	essential
384	712	CRASH_syndrome	Hydrocephalus	L1CAM	essential
384	955	CRASH_syndrome	MASA_syndrome	L1CAM	essential
385	1040	Creatine_phosphokinase	Muscular_dystrophy	CAV3	nonessential
385	1059	Creatine_phosphokinase	Myopathy	CAV3	nonessential
385	1333	Creatine_phosphokinase	Rippling_muscle_disease	CAV3	nonessential
388	581	Creutzfeldt-Jakob_disease	Gerstmann-Straussler_disease	PRNP	nonessential
388	708	Creutzfeldt-Jakob_disease	Huntington_disease	PRNP	nonessential
388	812	Creutzfeldt-Jakob_disease	Insomnia	PRNP	nonessential
388	1263	Creutzfeldt-Jakob_disease	Prion_disease_with_protracted_course	PRNP	nonessential
390	1288	Crohn_disease	Psoraisis	NOD2	nonessential
390	1349	Crohn_disease	Sarcoidosis	NOD2	nonessential
391	572	Crouzon_syndrome	Gastric_cancer	FGFR2	essential
391	767	Crouzon_syndrome	Hypochondroplasia	FGFR3	essential
391	827	Crouzon_syndrome	Jackson-Weiss_syndrome	FGFR2	essential
391	1034	Crouzon_syndrome	Muenke_syndrome	FGFR3	essential
391	1215	Crouzon_syndrome	Pfeiffer_syndrome	FGFR2	essential
391	1344	Crouzon_syndrome	Saethre-Chotzen_syndrome	FGFR2	essential
391	1490	Crouzon_syndrome	Thanatophoric_dysplasia,_types_I_and_II	FGFR3	essential
395	937	Cutis_laxa	Macular_degeneration	FBLN5	nonessential
395	988	Cutis_laxa	Menkes_disease	ATP7A	nonessential
395	1129	Cutis_laxa	Occipital_horn_syndrome	ATP7A	nonessential
395	1463	Cutis_laxa	Supravalvar_aortic_stenosis	ELN	other
395	1594	Cutis_laxa	Williams-Beuren_syndrome	ELN	other
396	494	Cyclic_ichthyosis_with_epidermolytic_hyperkeratosis	Epidermolytic_hyperkeratosis	KRT1	nonessential
396	794	Cyclic_ichthyosis_with_epidermolytic_hyperkeratosis	Ichthyosis	KRT1	nonessential
396	847	Cyclic_ichthyosis_with_epidermolytic_hyperkeratosis	Keratosis_palmoplantaria_striata	KRT1	nonessential
396	1545	Cyclic_ichthyosis_with_epidermolytic_hyperkeratosis	Unna-Thost_disease,_nonepidermolytic	KRT1	nonessential
399	758	Cystic_fibrosis	Hypertrypsinemia	CFTR	essential
399	1179	Cystic_fibrosis	Pancreatitis	CFTR	essential
399	1466	Cystic_fibrosis	Sweat_chloride_elevation_without_CF	CFTR	essential
399	2354	Cystic_fibrosis	Congenital_bilateral_absence_of_vas_deferens	CFTR	essential
401	701	Cystinuria	Homozygous_2p16_deletion_syndrome	SLC3A1	nonessential
406	500	Deafness	Epstein_syndrome	MYH9	essential
406	507	Deafness	Erythrokeratoderma	GJB3	essential
406	530	Deafness	Fechtner_syndrome	MYH9	essential
406	792	Deafness	Hystrix-like_ichthyosis_with_deafness	GJB2	essential
406	829	Deafness	Jensen_syndrome	TIMM8A	nonessential
406	843	Deafness	Keratitis-ichthyosis-deafness_syndrome	GJB2	essential
406	845	Deafness	Keratoderma,_palmoplantar,_with_deafness	GJB2	essential
406	961	Deafness	May-Hegglin_anomaly	MYH9	essential
406	1022	Deafness	Mohr-Tranebjaerg_syndrome	TIMM8A	nonessential
406	1368	Deafness	Sebastian_syndrome	MYH9	essential
406	1483	Deafness	Tetralogy_of_Fallot	JAG1	essential
406	1551	Deafness	Usher_syndrome	USH1C, MYO7A	nonessential
406	1571	Deafness	Vohwinkel_syndrome	GJB2	essential
410	443	Dejerine-Sottas_disease	Dosage-sensitive_sex_reversal	NR0B1	essential
410	1099	Dejerine-Sottas_disease	Neuropathy	NR0B1, CHM, PMP22, MPZ	other
410	1339	Dejerine-Sottas_disease	Roussy-Levy_syndrome	NR0B1, CHM, PMP22, MPZ	other
412	940	Dementia	Malaria	TNF, TNF, ENSG00000206328	other
412	1013	Dementia	Migraine	TNF, TNF, ENSG00000206328	other
412	1174	Dementia	Pallidopontonigral_degeneration	MAPT	nonessential
412	1192	Dementia	Parkinson_disease	SNCA	nonessential
412	1225	Dementia	Pick_disease	PSEN1	essential
412	1378	Dementia	Sepsis	TNF, TNF, ENSG00000206328	other
412	1462	Dementia	Supranuclear_palsy	MAPT	nonessential
412	1476	Dementia	Tauopathy_and_respiratory_failure	MAPT	nonessential
416	783	Dent_disease	Hypophosphatemia	CLCN5	nonessential
416	914	Dent_disease	Lowe_syndrome	OCRL, CLCN5	other
416	1081	Dent_disease	Nephrolithiasis	CLCN5	nonessential
416	1274	Dent_disease	Proteinuria	CLCN5	nonessential
420	552	Denys-Drash_syndrome	Frasier_syndrome	WT1	essential
420	993	Denys-Drash_syndrome	Mesangial_sclerosis	WT1	essential
420	1576	Denys-Drash_syndrome	WAGR_syndrome	WT1	essential
420	1595	Denys-Drash_syndrome	Wilms_tumor	WT1	essential
422	583	Dermatofibrosarcoma_protuberans	Giant-cell_fibroblastoma	PDGFB	essential
422	986	Dermatofibrosarcoma_protuberans	Meningioma	PDGFB	essential
425	571	Desmoid_disease,_hereditary	Gardner_syndrome	APC	essential
425	572	Desmoid_disease,_hereditary	Gastric_cancer	APC	essential
425	1536	Desmoid_disease,_hereditary	Turcot_syndrome	APC	essential
427	524	Diabetes_mellitus	Fanconi-Bickel_syndrome	SLC2A2	essential
427	590	Diabetes_mellitus	Glioblastoma	PPARG	essential
427	594	Diabetes_mellitus	Glomerulocystic_kidney_disease,_hypoplastic	ENSG00000108753	essential
427	668	Diabetes_mellitus	Hepatic_adenoma	HNF1A	essential
427	731	Diabetes_mellitus	Hyperinsulinism	GCK	essential
427	752	Diabetes_mellitus	Hypertension	RETN	nonessential
427	772	Diabetes_mellitus	Hypoglycemia	ABCC8	nonessential
427	803	Diabetes_mellitus	Immunodysregulation,_polyendocrinopathy,_and_enteropathy,_X-linked	FOXP3	essential
427	814	Diabetes_mellitus	Insulin_resistance	PPARG	essential
427	859	Diabetes_mellitus	Lacticacidemia_due_to_PDX1_deficiency	PDX1	essential
427	881	Diabetes_mellitus	Leprechaunism	INSR	nonessential
427	902	Diabetes_mellitus	Lipodystrophy	PPARG	essential
427	925	Diabetes_mellitus	Lymphoma	SH2D1A	nonessential
427	1020	Diabetes_mellitus	MODY	HNF4A, PDX1, HNF1A, ENSG00000108753, GCK	essential
427	1054	Diabetes_mellitus	Myocardial_infarction	ACE	essential
427	1126	Diabetes_mellitus	Obesity	PPARG, ENPP1	other
427	1153	Diabetes_mellitus	Ossification_of_the_posterior_longitudinal_spinal_ligaments	ENPP1	nonessential
427	1298	Diabetes_mellitus	Rabson-Mendenhall_syndrome	INSR	nonessential
427	1324	Diabetes_mellitus	Rheumatoid_arthritis	SH2D1A, PTPN22	nonessential
427	1352	Diabetes_mellitus	SARS,_progression_of	ACE	essential
427	1471	Diabetes_mellitus	Systemic_lupus_erythematosus	PTPN22, SH2D1A	nonessential
427	3178	Diabetes_mellitus	Pancreatic_agenesis	PDX1	essential
427	9308	Diabetes_mellitus	Renal_tubular_dysgenesis	ACE	essential
434	493	Dilated_cardiomyopathy_with_woolly_hair_and_keratoderma	Epidermolysis_bullosa	DSP	other
434	847	Dilated_cardiomyopathy_with_woolly_hair_and_keratoderma	Keratosis_palmoplantaria_striata	DSP	other
434	1401	Dilated_cardiomyopathy_with_woolly_hair_and_keratoderma	Skin_fragility-woolly_hair_syndrome	DSP	other
439	470	Dissection_of_cervical_arteries	Ehlers-Danlos_syndrome	COL1A1	essential
439	1156	Dissection_of_cervical_arteries	Osteogenesis_imperfecta	COL1A1	essential
439	1163	Dissection_of_cervical_arteries	Osteoporosis	COL1A1	essential
441	1192	Dopamine_beta-hydroxylase_deficiency	Parkinson_disease	DBH	essential
443	1099	Dosage-sensitive_sex_reversal	Neuropathy	NR0B1	essential
443	1339	Dosage-sensitive_sex_reversal	Roussy-Levy_syndrome	NR0B1	essential
445	1002	Down_syndrome	Methylcobalamin_deficiency,_cblG_type	MTR	essential
445	1425	Down_syndrome	Spina_bifida	MTR	essential
456	537	Dyserythropoietic_anemia	Fibromatosisl	GATA1	essential
456	886	Dyserythropoietic_anemia	Leukemia	GATA1	essential
456	936	Dyserythropoietic_anemia	Macrothrombocytopenia	GATA1	essential
457	770	Dysfibrinogenemia	Hypofibrinogenemia	FGG	essential
457	1497	Dysfibrinogenemia	Thrombophilia	FGG, FGB	other
458	702	Dyskeratosis	Hoyeraal-Hreidarsson_syndrome	DKC1	other
460	751	Dysprothrombinemia	Hyperprothrombinemia	F2	essential
460	786	Dysprothrombinemia	Hypoprothrombinemia	F2	essential
461	1361	Dyssegmental_dysplasia,_Silverman-Handmaker_type	Schwartz-Jampel_syndrome,_type_1	HSPG2	essential
465	493	EBD	Epidermolysis_bullosa	COL7A1	essential
465	1510	EBD	Toenail_dystrophy,_isolated	COL7A1	essential
465	1518	EBD	Transient_bullous_of_the_newborn	COL7A1	essential
466	806	Ectodermal_dysplasia	Incontinentia_pigmenti	ENSG00000073009	nonessential
466	1617	Ectodermal_dysplasia	Zlotogora-Ogur_syndrome	PVRL1	nonessential
467	516	Ectopia	Eye_anomalies	PAX6	essential
467	548	Ectopia	Foveal_hypoplasia	PAX6	essential
467	842	Ectopia	Keratitis	PAX6	essential
467	950	Ectopia	Marfan_syndrome	FBN1	essential
467	957	Ectopia	MASS_syndrome	FBN1	essential
467	1026	Ectopia	Morning_glory_disc_anomaly	PAX6	essential
467	1213	Ectopia	Peters_anomaly	PAX6	essential
467	1388	Ectopia	Shprintzen-Goldberg_syndrome	FBN1	essential
467	1585	Ectopia	Weill-Marchesani_syndrome	FBN1	essential
467	5144	Ectopia	Optic_nerve_hypoplasia/aplasia	PAX6	essential
468	643	EEC_syndrome	Hay-Wells_syndrome	TP63	essential
468	901	EEC_syndrome	Limb-mammary_syndrome	TP63	essential
468	1305	EEC_syndrome	Rapp-Hodgkin_syndrome	TP63	essential
468	1430	EEC_syndrome	Split-hand/foot_malformation	TP63	essential
470	950	Ehlers-Danlos_syndrome	Marfan_syndrome	COL1A2	nonessential
470	1156	Ehlers-Danlos_syndrome	Osteogenesis_imperfecta	COL1A1, COL1A2	other
470	1163	Ehlers-Danlos_syndrome	Osteoporosis	COL1A1, COL1A2	other
470	2112	Ehlers-Danlos_syndrome	Aneurysm,_familial_arterial	COL3A1	essential
472	660	Elliptocytosis	Hemolytic_anemia	SLC4A1	essential
472	1296	Elliptocytosis	Pyropoikilocytosis	SPTA1	nonessential
472	1423	Elliptocytosis	Spherocytosis	SPTA1, SPTB, SLC4A1	other
472	7308	Elliptocytosis	Renal_tubular_acidosis	SLC4A1	essential
474	902	Emery-Dreifuss_muscular_dystrophy	Lipodystrophy	LMNA	essential
475	664	Emphysema	Hemorrhagic_diathesis	SERPINA1	nonessential
477	997	Enchondromatosis	Metaphyseal_chondrodysplasia	PTH1R	essential
479	572	Endometrial_carcinoma	Gastric_cancer	CDH1	essential
479	895	Endometrial_carcinoma	Lhermitte-Duclos_syndrome	PTEN	essential
479	909	Endometrial_carcinoma	Listeria_monocytogenes	CDH1	essential
479	986	Endometrial_carcinoma	Meningioma	PTEN	essential
479	1138	Endometrial_carcinoma	Oligodendroglioma	PTEN	essential
479	1170	Endometrial_carcinoma	Ovarian_cancer	CDH1, MSH6	essential
479	1272	Endometrial_carcinoma	Prostate_cancer	PTEN	essential
479	1503	Endometrial_carcinoma	Thyroid_carcinoma	PTEN	essential
479	1555	Endometrial_carcinoma	VATER_association_with_hydrocephalus	PTEN	essential
483	1316	Enhanced_S-cone_syndrome	Retinitis_pigmentosa	ENSG00000031544	nonessential
493	847	Epidermolysis_bullosa	Keratosis_palmoplantaria_striata	DSP	other
493	868	Epidermolysis_bullosa	Laryngoonychocutaneous_syndrome	LAMA3	essential
493	1040	Epidermolysis_bullosa	Muscular_dystrophy	PLEC	essential
493	1401	Epidermolysis_bullosa	Skin_fragility-woolly_hair_syndrome	DSP	other
493	1510	Epidermolysis_bullosa	Toenail_dystrophy,_isolated	COL7A1	essential
493	1518	Epidermolysis_bullosa	Transient_bullous_of_the_newborn	COL7A1	essential
494	794	Epidermolytic_hyperkeratosis	Ichthyosis	KRT10, KRT1	other
494	847	Epidermolytic_hyperkeratosis	Keratosis_palmoplantaria_striata	KRT1	nonessential
494	1104	Epidermolytic_hyperkeratosis	Nevus,_epidermal,_epidermolytic_hyperkeratotic_type	KRT10	essential
494	1545	Epidermolytic_hyperkeratosis	Unna-Thost_disease,_nonepidermolytic	KRT1	nonessential
495	1055	Epilepsy	Myoclonic_epilepsy	EFHC1, GABRG2	other
495	1057	Epilepsy	Myokymia_with_neonatal_epilepsy	KCNQ2	essential
495	1106	Epilepsy	Nicotine_addiction	CHRNA4	nonessential
496	817	Epiphyseal_dysplasia	Intervertebral_disc_disease	COL9A2, COL9A3	nonessential
496	1278	Epiphyseal_dysplasia	Pseudoachondroplasia	COMP	nonessential
497	656	Episodic_ataxia	Hemiplegic_migraine,_familial	CACNA1A	essential
497	1428	Episodic_ataxia	Spinocereballar_ataxia	CACNA1A	essential
500	530	Epstein_syndrome	Fechtner_syndrome	MYH9	essential
500	961	Epstein_syndrome	May-Hegglin_anomaly	MYH9	essential
500	1368	Epstein_syndrome	Sebastian_syndrome	MYH9	essential
504	505	Erythremias	Erythrocytosis	HBA1, HBA2	nonessential
504	648	Erythremias	Heinz_body_anemia	HBA1, HBA2	nonessential
504	659	Erythremias	Hemoglobin_H_disease	HBA1, HBA2	nonessential
504	768	Erythremias	Hypochromic_microcytic_anemia	HBA1, HBA2	nonessential
504	999	Erythremias	Methemoglobinemia	HBA1, HBA2	nonessential
504	1486	Erythremias	Thalassemias	HBA1, HBA2	nonessential
505	648	Erythrocytosis	Heinz_body_anemia	HBA1, HBA2	nonessential
505	659	Erythrocytosis	Hemoglobin_H_disease	HBA1, HBA2	nonessential
505	768	Erythrocytosis	Hypochromic_microcytic_anemia	HBA1, HBA2	nonessential
505	999	Erythrocytosis	Methemoglobinemia	HBA1, HBA2	nonessential
505	1486	Erythrocytosis	Thalassemias	HBA1, HBA2	nonessential
507	1571	Erythrokeratoderma	Vohwinkel_syndrome	LOR	other
508	910	Esophageal_cancer	Loeys-Dietz_syndrome	TGFBR2	essential
509	644	Estrogen_resistance	HDL_cholesterol_level_QTL	ESR1	essential
509	1013	Estrogen_resistance	Migraine	ESR1	essential
515	741	Exudative_vitreoretinopathy	Hyperostosis,_endosteal	LRP5	nonessential
515	1161	Exudative_vitreoretinopathy	Osteopetrosis	LRP5	nonessential
515	1163	Exudative_vitreoretinopathy	Osteoporosis	LRP5	nonessential
515	1164	Exudative_vitreoretinopathy	Osteoporosis-pseudoglioma_syndrome	LRP5	nonessential
515	1554	Exudative_vitreoretinopathy	van_Buchem_disease	LRP5	nonessential
516	548	Eye_anomalies	Foveal_hypoplasia	PAX6	essential
516	842	Eye_anomalies	Keratitis	PAX6	essential
516	1026	Eye_anomalies	Morning_glory_disc_anomaly	PAX6	essential
516	1213	Eye_anomalies	Peters_anomaly	PAX6	essential
516	5144	Eye_anomalies	Optic_nerve_hypoplasia/aplasia	PAX6	essential
520	661	Factor_x_deficiency	Hemolytic-uremic_syndrome	CFH	essential
520	937	Factor_x_deficiency	Macular_degeneration	CFH	essential
520	1054	Factor_x_deficiency	Myocardial_infarction	F7	essential
520	1084	Factor_x_deficiency	Nephropathy-hypertension	CFH	essential
523	1178	Fanconi_anemia	Pancreatic_cancer	BRCA2	essential
523	1272	Fanconi_anemia	Prostate_cancer	BRCA2	essential
523	1595	Fanconi_anemia	Wilms_tumor	BRCA2	essential
528	563	Favism	G6PD_deficiency	G6PD	essential
528	660	Favism	Hemolytic_anemia	G6PD	essential
530	961	Fechtner_syndrome	May-Hegglin_anomaly	MYH9	essential
530	1368	Fechtner_syndrome	Sebastian_syndrome	MYH9	essential
532	774	Fertile_eunuch_syndrome	Hypogonadotropic_hypogonadism	GNRHR	nonessential
535	1179	Fibrocalculous_pancreatic_diabetes	Pancreatitis	SPINK1	essential
535	1529	Fibrocalculous_pancreatic_diabetes	Tropical_calcific_pancreatitis	SPINK1	essential
537	886	Fibromatosisl	Leukemia	GATA1	essential
537	936	Fibromatosisl	Macrothrombocytopenia	GATA1	essential
539	2315	Fibular_hypoplasia_and_complex_brachydactyly	Chondrodysplasia,_Grebe_type	GDF5	nonessential
542	679	Fitzgerald_factor_deficiency	High-molecular-weight_kininogen_deficiency	KNG1	nonessential
542	851	Fitzgerald_factor_deficiency	Kininogen_deficiency	KNG1	nonessential
545	587	Focal_cortical_dysplasia,_Taylor_balloon_cell_type	Gitelman_syndrome	TSC1	essential
545	920	Focal_cortical_dysplasia,_Taylor_balloon_cell_type	Lymphangioleiomyomatosis	TSC1	essential
545	1534	Focal_cortical_dysplasia,_Taylor_balloon_cell_type	Tuberous_sclerosis	TSC1	essential
548	842	Foveal_hypoplasia	Keratitis	PAX6	essential
548	1026	Foveal_hypoplasia	Morning_glory_disc_anomaly	PAX6	essential
548	1213	Foveal_hypoplasia	Peters_anomaly	PAX6	essential
548	5144	Foveal_hypoplasia	Optic_nerve_hypoplasia/aplasia	PAX6	essential
549	1316	Foveomacular_dystrophy,_adult-onset,_with_choroidal_neovascularization	Retinitis_pigmentosa	PRPH2, PRPH	nonessential
549	2937	Foveomacular_dystrophy,_adult-onset,_with_choroidal_neovascularization	Macular_dystrophy	PRPH2, PRPH	nonessential
552	993	Frasier_syndrome	Mesangial_sclerosis	WT1	essential
552	1576	Frasier_syndrome	WAGR_syndrome	WT1	essential
552	1595	Frasier_syndrome	Wilms_tumor	WT1	essential
554	676	Frontometaphyseal_dysplasia	Heterotopia	FLNA	nonessential
554	981	Frontometaphyseal_dysplasia	Melnick-Needles_syndrome	FLNA	nonessential
554	1168	Frontometaphyseal_dysplasia	Otopalatodigital_syndrome	FLNA	nonessential
561	724	Fumarase_deficiency	Hypercholesterolemia	FH	essential
561	878	Fumarase_deficiency	Leiomyomatosis	FH	essential
561	3037	Fumarase_deficiency	Multiple_cutaneous_and_uterine_leiomyomata	FH	essential
562	1105	Fundus_albipunctatus	Newfoundland_rod-cone_dystrophy	RLBP1	other
562	1316	Fundus_albipunctatus	Retinitis_pigmentosa	ABCA4, RLBP1	other
562	1439	Fundus_albipunctatus	Stargardt_disease	ABCA4	nonessential
562	2937	Fundus_albipunctatus	Macular_dystrophy	ABCA4	nonessential
563	660	G6PD_deficiency	Hemolytic_anemia	G6PD	essential
571	572	Gardner_syndrome	Gastric_cancer	APC	essential
571	1536	Gardner_syndrome	Turcot_syndrome	APC	essential
572	590	Gastric_cancer	Glioblastoma	NEU1, ERBB2, ENSG00000206270, NEU1	other
572	827	Gastric_cancer	Jackson-Weiss_syndrome	FGFR2	essential
572	909	Gastric_cancer	Listeria_monocytogenes	CDH1	essential
572	935	Gastric_cancer	Macrocytic_anemia	IRF1	nonessential
572	1045	Gastric_cancer	Myelodysplastic_syndrome	IRF1	nonessential
572	1047	Gastric_cancer	Myelogenous_leukemia	IRF1	nonessential
572	1114	Gastric_cancer	Non-Hodgkin_lymphoma	CASP10	other
572	1115	Gastric_cancer	Nonsmall_cell_lung_cancer	IRF1	nonessential
572	1170	Gastric_cancer	Ovarian_cancer	CDH1, NEU1, ERBB2, ENSG00000206270, NEU1	other
572	1215	Gastric_cancer	Pfeiffer_syndrome	FGFR2	essential
572	1272	Gastric_cancer	Prostate_cancer	KLF6	essential
572	1344	Gastric_cancer	Saethre-Chotzen_syndrome	FGFR2	essential
572	1391	Gastric_cancer	Sialidosis	NEU1, ENSG00000206270, NEU1	other
572	1536	Gastric_cancer	Turcot_syndrome	APC	essential
574	580	Gastrointestinal_stromal_tumor	Germ_cell_tumor	KIT	nonessential
574	725	Gastrointestinal_stromal_tumor	Hyperekplexia	PDGFRA	essential
574	886	Gastrointestinal_stromal_tumor	Leukemia	KIT	nonessential
574	958	Gastrointestinal_stromal_tumor	Mast_cell_leukemia	KIT	nonessential
574	959	Gastrointestinal_stromal_tumor	Mastocytosis_with_associated_hematologic_disorder	KIT	nonessential
574	1226	Gastrointestinal_stromal_tumor	Piebaldism	KIT	nonessential
575	996	Gaucher_disease	Metachromatic_leukodystrophy	PSAP	essential
575	8350	Gaucher_disease	Combined_SAP_deficiency	PSAP	essential
580	886	Germ_cell_tumor	Leukemia	KIT	nonessential
580	925	Germ_cell_tumor	Lymphoma	BCL10	essential
580	958	Germ_cell_tumor	Mast_cell_leukemia	KIT	nonessential
580	959	Germ_cell_tumor	Mastocytosis_with_associated_hematologic_disorder	KIT	nonessential
580	995	Germ_cell_tumor	Mesothelioma	BCL10	essential
580	1226	Germ_cell_tumor	Piebaldism	KIT	nonessential
580	1385	Germ_cell_tumor	Sezary_syndrome	BCL10	essential
581	708	Gerstmann-Straussler_disease	Huntington_disease	PRNP	nonessential
581	812	Gerstmann-Straussler_disease	Insomnia	PRNP	nonessential
581	1263	Gerstmann-Straussler_disease	Prion_disease_with_protracted_course	PRNP	nonessential
583	986	Giant-cell_fibroblastoma	Meningioma	PDGFB	essential
587	920	Gitelman_syndrome	Lymphangioleiomyomatosis	TSC1	essential
587	1534	Gitelman_syndrome	Tuberous_sclerosis	TSC1	essential
590	814	Glioblastoma	Insulin_resistance	PPARG	essential
590	902	Glioblastoma	Lipodystrophy	PPARG	essential
590	925	Glioblastoma	Lymphoma	MSH2	essential
590	930	Glioblastoma	Lynch_cancer_family_syndrome_II	MSH2	essential
590	1035	Glioblastoma	Muir-Torre_syndrome	MSH2	essential
590	1097	Glioblastoma	Neurofibromatosis	MSH2	essential
590	1126	Glioblastoma	Obesity	PPARG	essential
590	1170	Glioblastoma	Ovarian_cancer	NEU1, ERBB2, MSH2, ENSG00000206270, NEU1	other
590	1391	Glioblastoma	Sialidosis	NEU1, ENSG00000206270, NEU1	other
594	1020	Glomerulocystic_kidney_disease,_hypoplastic	MODY	ENSG00000108753	essential
604	660	Glutathione_synthetase_deficiency	Hemolytic_anemia	GSS	nonessential
614	1033	GM-gangliosidosis	Mucopolysaccharidosis	GLB1	essential
617	755	Goiter	Hyperthyroidism	TPO	nonessential
617	787	Goiter	Hypothyroidism	TG	nonessential
617	1493	Goiter	Thrombocythemia	TPO	nonessential
617	2174	Goiter	Autoimmune_thyroid_disease	TG	nonessential
617	3503	Goiter	Thyroid_hormone_resistance	TPO	nonessential
617	3512	Goiter	Total_iodide_organification_defect	TPO	nonessential
622	877	GRACILE_syndrome	Leigh_syndrome	BCS1L	nonessential
622	1016	GRACILE_syndrome	Mitochondrial_complex_deficiency	BCS1L	nonessential
623	684	Graft-versus-host_disease	HIV	IL10	essential
623	1324	Graft-versus-host_disease	Rheumatoid_arthritis	IL10	essential
624	787	Graves_disease	Hypothyroidism	CTLA4	essential
625	1199	Greenberg_dysplasia	Pelger-Huet_anomaly	LBR	essential
626	1175	Greig_cephalopolysyndactyly_syndrome	Pallister-Hall_syndrome	GLI3	essential
626	1243	Greig_cephalopolysyndactyly_syndrome	Polydactyly	GLI3	essential
628	886	Growth_hormone	Leukemia	STAT5B	essential
634	1184	Haim-Munk_syndrome	Papillon-Lefevre_syndrome	CTSC	nonessential
634	1207	Haim-Munk_syndrome	Periodontitis	CTSC	nonessential
643	901	Hay-Wells_syndrome	Limb-mammary_syndrome	TP63	essential
643	1305	Hay-Wells_syndrome	Rapp-Hodgkin_syndrome	TP63	essential
643	1430	Hay-Wells_syndrome	Split-hand/foot_malformation	TP63	essential
644	1013	HDL_cholesterol_level_QTL	Migraine	ESR1	essential
644	1473	HDL_cholesterol_level_QTL	Tangier_disease	ABCA1	essential
646	1603	Hearing_loss,_low-frequency_sensorineural	Wolfram_syndrome	WFS1	nonessential
647	912	Heart_block	Long_QT_syndrome	SCN5A	nonessential
647	1394	Heart_block	Sick_sinus_syndrome	SCN5A	nonessential
647	3558	Heart_block	Ventricular_fibrillation,_idiopathic	SCN5A	nonessential
648	659	Heinz_body_anemia	Hemoglobin_H_disease	HBA1, HBA2	nonessential
648	768	Heinz_body_anemia	Hypochromic_microcytic_anemia	HBA1, HBA2	nonessential
648	999	Heinz_body_anemia	Methemoglobinemia	HBA1, HBA2	nonessential
648	1486	Heinz_body_anemia	Thalassemias	HBA1, HBA2	nonessential
650	1218	Hemangioblastoma,_cerebellar	Pheochromocytoma	VHL	essential
650	1242	Hemangioblastoma,_cerebellar	Polycythemia	VHL	essential
650	1308	Hemangioblastoma,_cerebellar	Renal_cell_carcinoma	VHL	essential
650	1572	Hemangioblastoma,_cerebellar	von_Hippel-Lindau_syndrome	VHL	essential
651	921	Hemangioma	Lymphedema	FLT4	essential
652	1101	Hematopoiesis,_cyclic	Neutropenia	ELANE	nonessential
656	1428	Hemiplegic_migraine,_familial	Spinocereballar_ataxia	CACNA1A	essential
657	1249	Hemochromatosis	Porphyria	HFE	nonessential
659	768	Hemoglobin_H_disease	Hypochromic_microcytic_anemia	HBA1, HBA2	nonessential
659	999	Hemoglobin_H_disease	Methemoglobinemia	HBA1, HBA2	nonessential
659	1486	Hemoglobin_H_disease	Thalassemias	HBA1, HBA2	nonessential
660	1056	Hemolytic_anemia	Myoglobinuria/hemolysis_due_to_PGK_deficiency	PGK1	nonessential
660	1423	Hemolytic_anemia	Spherocytosis	SLC4A1	essential
660	7308	Hemolytic_anemia	Renal_tubular_acidosis	SLC4A1	essential
661	937	Hemolytic-uremic_syndrome	Macular_degeneration	CFH	essential
661	1084	Hemolytic-uremic_syndrome	Nephropathy-hypertension	CFH	essential
663	1580	Hemophilia	Warfarin_resistance/sensitivity	F9	essential
664	1494	Hemorrhagic_diathesis	Thrombocytopenia	F5	essential
664	1497	Hemorrhagic_diathesis	Thrombophilia	F5	essential
665	766	Hemosiderosis,_systemic,_due_to_aceruloplasminemia	Hypoceruloplasminemia	CP	nonessential
668	683	Hepatic_adenoma	Histiocytoma	TP53	essential
668	898	Hepatic_adenoma	Li-Fraumeni_syndrome	TP53	essential
668	1020	Hepatic_adenoma	MODY	HNF1A	essential
668	1074	Hepatic_adenoma	Nasopharyngeal_carcinoma	TP53	essential
668	1166	Hepatic_adenoma	Osteosarcoma	TP53	essential
668	1170	Hepatic_adenoma	Ovarian_cancer	CTNNB1	essential
668	1178	Hepatic_adenoma	Pancreatic_cancer	TP53	essential
668	1230	Hepatic_adenoma	Pilomatricoma	CTNNB1	essential
668	1308	Hepatic_adenoma	Renal_cell_carcinoma	MET	essential
668	1503	Hepatic_adenoma	Thyroid_carcinoma	TP53	essential
668	2054	Hepatic_adenoma	Adrenal_cortical_carcinoma	TP53	essential
668	5037	Hepatic_adenoma	Multiple_malignancy_syndrome	TP53	essential
676	981	Heterotopia	Melnick-Needles_syndrome	FLNA	nonessential
676	1168	Heterotopia	Otopalatodigital_syndrome	FLNA	nonessential
679	851	High-molecular-weight_kininogen_deficiency	Kininogen_deficiency	KNG1	nonessential
681	752	Hirschsprung_disease	Hypertension	ECE1	essential
681	1037	Hirschsprung_disease	Multiple_endocrine_neoplasia	RET	essential
681	1386	Hirschsprung_disease	Shah-Waardenburg_syndrome	EDN3	essential
681	1573	Hirschsprung_disease	Waardenburg-Shah_syndrome	EDNRB	essential
681	2969	Hirschsprung_disease	Medullary_thyroid_carcinoma	RET	essential
683	898	Histiocytoma	Li-Fraumeni_syndrome	TP53	essential
683	1074	Histiocytoma	Nasopharyngeal_carcinoma	TP53	essential
683	1166	Histiocytoma	Osteosarcoma	TP53	essential
683	1178	Histiocytoma	Pancreatic_cancer	TP53	essential
683	1503	Histiocytoma	Thyroid_carcinoma	TP53	essential
683	2054	Histiocytoma	Adrenal_cortical_carcinoma	TP53	essential
683	5037	Histiocytoma	Multiple_malignancy_syndrome	TP53	essential
684	1324	HIV	Rheumatoid_arthritis	IL10	essential
689	1414	Holoprosencephaly	Solitary_median_maxillary_central_incisor	SHH	essential
689	2188	Holoprosencephaly	Basal_cell_nevus_syndrome	PTCH1	essential
698	1497	Homocystinuria	Thrombophilia	CBS	essential
699	1425	Homocystinuria-megaloblastic_anemia,_cbl_E_type	Spina_bifida	MTRR	nonessential
704	884	HPRT-related_gout	Lesch-Nyhan_syndrome,	HPRT1	essential
705	1043	H._pylori_infection	Mycobacterial_infection	IFNGR1	nonessential
705	1533	H._pylori_infection	Tuberculosis	IFNGR1	nonessential
708	812	Huntington_disease	Insomnia	PRNP	nonessential
708	1128	Huntington_disease	Obsessive-compulsive_disorder	HTT	essential
708	1192	Huntington_disease	Parkinson_disease	TBP	essential
708	1263	Huntington_disease	Prion_disease_with_protracted_course	PRNP	nonessential
708	1428	Huntington_disease	Spinocereballar_ataxia	TBP	essential
712	955	Hydrocephalus	MASA_syndrome	L1CAM	essential
716	911	Hyperalphalipoproteinemia	Longevity	CETP	other
724	763	Hypercholesterolemia	Hypobetalipoproteinemia	APOB	essential
724	878	Hypercholesterolemia	Leiomyomatosis	FH	essential
724	3037	Hypercholesterolemia	Multiple_cutaneous_and_uterine_leiomyomata	FH	essential
727	4188	Hyperferritinemia-cataract_syndrome	Basal_ganglia_disease	FTL	nonessential
728	1005	Hyper-IgD_syndrome	Mevalonicaciduria	MVK	nonessential
731	1020	Hyperinsulinism	MODY	GCK	essential
733	776	Hyperkalemic_periodic_paralysis	Hypokalemic_periodic_paralysis	SCN4A	nonessential
733	1042	Hyperkalemic_periodic_paralysis	Myasthenic_syndrome	SCN4A	nonessential
733	1062	Hyperkalemic_periodic_paralysis	Myotonia_congenita	SCN4A	nonessential
733	1188	Hyperkalemic_periodic_paralysis	Paramyotonia_congenita	SCN4A	nonessential
734	4291	Hyperkeratotic_cutaneous_capillary	Cerebral_cavernous_malformations	KRIT1	essential
737	1054	Hyperlipoproteinemia	Myocardial_infarction	APOE	essential
737	1366	Hyperlipoproteinemia	Sea-blue_histiocyte_disease	APOE	essential
741	1161	Hyperostosis,_endosteal	Osteopetrosis	LRP5	nonessential
741	1163	Hyperostosis,_endosteal	Osteoporosis	LRP5	nonessential
741	1164	Hyperostosis,_endosteal	Osteoporosis-pseudoglioma_syndrome	LRP5	nonessential
741	1554	Hyperostosis,_endosteal	van_Buchem_disease	LRP5	nonessential
743	764	Hyperparathyroidism	Hypocalcemia	CASR	essential
743	765	Hyperparathyroidism	Hypocalciuric_hypercalcemia	CASR	essential
743	904	Hyperparathyroidism	Lipoma	MEN1	essential
743	1037	Hyperparathyroidism	Multiple_endocrine_neoplasia	MEN1	essential
743	1189	Hyperparathyroidism	Parathyroid_adenoma	MEN1, CDC73	essential
743	1267	Hyperparathyroidism	Prolactinoma,_hyperparathyroidism,_carcinoid_syndrome	MEN1	essential
743	2053	Hyperparathyroidism	Adrenal_adenoma	MEN1	essential
743	2265	Hyperparathyroidism	Carcinoid_tumor_of_lung	MEN1	essential
748	819	Hyperproinsulinemia	Intrauterine_and_postnatal_growth_retardation	INS-IGF2, IGF2	other
748	1020	Hyperproinsulinemia	MODY	INS-IGF2, IGF2	other
750	9308	Hyperproreninemia	Renal_tubular_dysgenesis	REN	essential
751	786	Hyperprothrombinemia	Hypoprothrombinemia	F2	essential
752	1233	Hypertension	Placental_abruption	NOS3	essential
752	1257	Hypertension	Preeclampsia	AGT	essential
752	1281	Hypertension	Pseudohypoaldosteronism	NR3C2	essential
752	2365	Hypertension	Coronary_spasms	NOS3	essential
752	9308	Hypertension	Renal_tubular_dysgenesis	AGT, AGTR1	essential
754	787	Hyperthroidism	Hypothyroidism	TSHR	nonessential
754	1503	Hyperthroidism	Thyroid_carcinoma	TSHR	nonessential
755	1493	Hyperthyroidism	Thrombocythemia	TPO	nonessential
755	3503	Hyperthyroidism	Thyroid_hormone_resistance	TPO	nonessential
755	3512	Hyperthyroidism	Total_iodide_organification_defect	TPO	nonessential
757	762	Hypertriglyceridemia	Hypoalphalipoproteinemia	ENSG00000215756, APOA1	other
757	1316	Hypertriglyceridemia	Retinitis_pigmentosa	RP1	nonessential
758	1179	Hypertrypsinemia	Pancreatitis	CFTR	essential
758	1466	Hypertrypsinemia	Sweat_chloride_elevation_without_CF	CFTR	essential
758	2354	Hypertrypsinemia	Congenital_bilateral_absence_of_vas_deferens	CFTR	essential
759	969	Hyperuricemic_nephropathy	Medullary_cystic_kidney_disease	UMOD	nonessential
761	915	Hypoaldosteronism	Low_renin_hypertension	CYP11B2	essential
764	765	Hypocalcemia	Hypocalciuric_hypercalcemia	CASR	essential
767	1034	Hypochondroplasia	Muenke_syndrome	FGFR3	essential
767	1490	Hypochondroplasia	Thanatophoric_dysplasia,_types_I_and_II	FGFR3	essential
768	999	Hypochromic_microcytic_anemia	Methemoglobinemia	HBA1, HBA2	nonessential
768	1486	Hypochromic_microcytic_anemia	Thalassemias	HBA1, HBA2	nonessential
769	1139	Hypodontia	Oligodontia	PAX9	essential
769	1599	Hypodontia	Witkop_syndrome	MSX1	essential
770	1497	Hypofibrinogenemia	Thrombophilia	FGG	essential
774	894	Hypogonadotropic_hypogonadism	Leydig_cell_adenoma	LHCGR	essential
774	1011	Hypogonadotropic_hypogonadism	Micropenis	LHCGR	essential
774	1256	Hypogonadotropic_hypogonadism	Precocious_puberty,_male	LHCGR	essential
774	1279	Hypogonadotropic_hypogonadism	Pseudohermaphroditism,_male	LHCGR	essential
776	942	Hypokalemic_periodic_paralysis	Malignant_hyperthermia_susceptibility	CACNA1S	nonessential
776	1042	Hypokalemic_periodic_paralysis	Myasthenic_syndrome	SCN4A	nonessential
776	1062	Hypokalemic_periodic_paralysis	Myotonia_congenita	SCN4A	nonessential
776	1188	Hypokalemic_periodic_paralysis	Paramyotonia_congenita	SCN4A	nonessential
776	1504	Hypokalemic_periodic_paralysis	Thyrotoxic_periodic_paralysis	CACNA1S	nonessential
777	1472	Hypolactasia,_adult_type	Tall_stature	MCM6	nonessential
780	841	Hypoparathyroidism-retardation-dysmorphism_syndrome	Kenny-Caffey_syndrome-1	TBCE	nonessential
782	1136	Hypophosphatasia	Odontohypophosphatasia	ALPL	essential
783	914	Hypophosphatemia	Lowe_syndrome	CLCN5	nonessential
783	1081	Hypophosphatemia	Nephrolithiasis	CLCN5	nonessential
783	1274	Hypophosphatemia	Proteinuria	CLCN5	nonessential
787	1503	Hypothyroidism	Thyroid_carcinoma	TSHR	nonessential
787	2174	Hypothyroidism	Autoimmune_thyroid_disease	TG	nonessential
792	843	Hystrix-like_ichthyosis_with_deafness	Keratitis-ichthyosis-deafness_syndrome	GJB2	essential
792	845	Hystrix-like_ichthyosis_with_deafness	Keratoderma,_palmoplantar,_with_deafness	GJB2	essential
792	1571	Hystrix-like_ichthyosis_with_deafness	Vohwinkel_syndrome	GJB2	essential
793	794	Ichthyosiform_erythroderma	Ichthyosis	TGM1	essential
793	1373	Ichthyosiform_erythroderma	Self-healing_collodion_baby	TGM1	essential
794	847	Ichthyosis	Keratosis_palmoplantaria_striata	KRT1	nonessential
794	1104	Ichthyosis	Nevus,_epidermal,_epidermolytic_hyperkeratotic_type	KRT10	essential
794	1373	Ichthyosis	Self-healing_collodion_baby	TGM1	essential
794	1545	Ichthyosis	Unna-Thost_disease,_nonepidermolytic	KRT1	nonessential
809	990	Infundibular_hypoplasia_and_hypopituitarism	Mental_retardation	SOX3	essential
812	1263	Insomnia	Prion_disease_with_protracted_course	PRNP	nonessential
814	902	Insulin_resistance	Lipodystrophy	PPARG	essential
814	1126	Insulin_resistance	Obesity	PPARG	essential
819	1020	Intrauterine_and_postnatal_growth_retardation	MODY	INS-IGF2, IGF2	other
822	823	Iridogoniodysgenesis	Iris_hypoplasia_and_glaucoma	FOXC1	nonessential
822	1331	Iridogoniodysgenesis	Rieger_syndrome	FOXC1, PITX2	other
822	1332	Iridogoniodysgenesis	Ring_dermoid_of_cornea	PITX2	essential
823	1331	Iris_hypoplasia_and_glaucoma	Rieger_syndrome	FOXC1	nonessential
827	836	Jackson-Weiss_syndrome	Kallmann_syndrome	FGFR1	essential
827	1215	Jackson-Weiss_syndrome	Pfeiffer_syndrome	FGFR2, FGFR1	essential
827	1344	Jackson-Weiss_syndrome	Saethre-Chotzen_syndrome	FGFR2	essential
829	1022	Jensen_syndrome	Mohr-Tranebjaerg_syndrome	TIMM8A	nonessential
830	912	Jervell_and_Lange-Nielsen_syndrome	Long_QT_syndrome	KCNE1, KCNQ1	nonessential
831	1082	Joubert_syndrome	Nephronophthisis	NPHP1	essential
831	1375	Joubert_syndrome	Senior-Loken_syndrome	NPHP1	essential
832	1309	Juberg-Marsidi_syndrome	Renpenning_syndrome	PQBP1	nonessential
832	1409	Juberg-Marsidi_syndrome	Smith-Fineman-Myers_syndrome	ATRX, PQBP1	other
832	1465	Juberg-Marsidi_syndrome	Sutherland-Haan_syndrome-like	ATRX, PQBP1	other
833	1178	Juvenile_polyposis/hereditary_hemorrhagic_telangiectasia_syndrome	Pancreatic_cancer	SMAD4	essential
833	1245	Juvenile_polyposis/hereditary_hemorrhagic_telangiectasia_syndrome	Polyposis	SMAD4	essential
836	1215	Kallmann_syndrome	Pfeiffer_syndrome	FGFR1	essential
837	1355	Kanzaki_disease	Schindler_disease	NAGA	nonessential
842	1026	Keratitis	Morning_glory_disc_anomaly	PAX6	essential
842	1213	Keratitis	Peters_anomaly	PAX6	essential
842	5144	Keratitis	Optic_nerve_hypoplasia/aplasia	PAX6	essential
843	845	Keratitis-ichthyosis-deafness_syndrome	Keratoderma,_palmoplantar,_with_deafness	GJB2	essential
843	1571	Keratitis-ichthyosis-deafness_syndrome	Vohwinkel_syndrome	GJB2	essential
845	1571	Keratoderma,_palmoplantar,_with_deafness	Vohwinkel_syndrome	GJB2	essential
847	1401	Keratosis_palmoplantaria_striata	Skin_fragility-woolly_hair_syndrome	DSP	other
847	1545	Keratosis_palmoplantaria_striata	Unna-Thost_disease,_nonepidermolytic	KRT1	nonessential
854	1154	Kniest_dysplasia	Osteoarthritis	COL2A1	essential
854	1408	Kniest_dysplasia	SMED_Strudwick_type	COL2A1	essential
854	1447	Kniest_dysplasia	Stickler_syndrome	COL2A1	essential
854	1575	Kniest_dysplasia	Wagner_syndrome	COL2A1	essential
859	1020	Lacticacidemia_due_to_PDX1_deficiency	MODY	PDX1	essential
859	3178	Lacticacidemia_due_to_PDX1_deficiency	Pancreatic_agenesis	PDX1	essential
863	1387	Laron_dwarfism	Short_stature	GHR	essential
865	1432	Larson_syndrome	Spondylocarpotarsal_synostosis_syndrome	SCT, FLNB	other
872	1126	Leanness,_inherited	Obesity	AGRP	other
873	937	Leber_congenital_amaurosis	Macular_degeneration	RPGR	nonessential
873	1316	Leber_congenital_amaurosis	Retinitis_pigmentosa	CRX, RPGR, RPE65, AIPL1	nonessential
873	1383	Leber_congenital_amaurosis	Severe_combined_immunodeficiency	GUCY2D	nonessential
873	9038	Leber_congenital_amaurosis	Multiple_sclerosis	GUCY2D	nonessential
877	889	Leigh_syndrome	Leukocyte_adhesion_deficiency	DLD	essential
877	948	Leigh_syndrome	Maple_syrup_urine_disease	DLD	essential
877	1016	Leigh_syndrome	Mitochondrial_complex_deficiency	NDUFV1, BCS1L	nonessential
877	1297	Leigh_syndrome	Pyruvate_dehydrogenase_deficiency	PDHA1	nonessential
878	3037	Leiomyomatosis	Multiple_cutaneous_and_uterine_leiomyomata	FH	essential
880	886	Leopard_syndrome	Leukemia	PTPN11	essential
880	1116	Leopard_syndrome	Noonan_syndrome	PTPN11	essential
881	1298	Leprechaunism	Rabson-Mendenhall_syndrome	INSR	nonessential
882	1192	Leprosy	Parkinson_disease	PARK2	nonessential
886	904	Leukemia	Lipoma	LPP	nonessential
886	918	Leukemia	Lung_cancer	KRAS	essential
886	936	Leukemia	Macrothrombocytopenia	GATA1	essential
886	958	Leukemia	Mast_cell_leukemia	KIT	nonessential
886	959	Leukemia	Mastocytosis_with_associated_hematologic_disorder	KIT	nonessential
886	1095	Leukemia	Neurofibromatosis	NF1	essential
886	1096	Leukemia	Neurofibromatosis-Noonan_syndrome	NF1	essential
886	1097	Leukemia	Neurofibromatosis	NF1	essential
886	1111	Leukemia	Nijmegen_breakage_syndrome	NBN	essential
886	1116	Leukemia	Noonan_syndrome	PTPN11	essential
886	1178	Leukemia	Pancreatic_cancer	KRAS	essential
886	1226	Leukemia	Piebaldism	KIT	nonessential
886	1237	Leukemia	Platelet_defect/deficiency	RUNX1	essential
886	1324	Leukemia	Rheumatoid_arthritis	RUNX1	essential
886	1449	Leukemia	Stomach_cancer	KRAS	essential
886	1572	Leukemia	von_Hippel-Lindau_syndrome	CCND1	essential
886	1581	Leukemia	Watson_syndrome	NF1	essential
889	948	Leukocyte_adhesion_deficiency	Maple_syrup_urine_disease	DLD	essential
891	1171	Leukoencephalopathy_with_vanishing_white_matter	Ovarioleukodystrophy	EIF2B5, EIF2B2, EIF2B4	nonessential
894	1011	Leydig_cell_adenoma	Micropenis	LHCGR	essential
894	1256	Leydig_cell_adenoma	Precocious_puberty,_male	LHCGR	essential
894	1279	Leydig_cell_adenoma	Pseudohermaphroditism,_male	LHCGR	essential
895	986	Lhermitte-Duclos_syndrome	Meningioma	PTEN	essential
895	1138	Lhermitte-Duclos_syndrome	Oligodendroglioma	PTEN	essential
895	1272	Lhermitte-Duclos_syndrome	Prostate_cancer	PTEN	essential
895	1503	Lhermitte-Duclos_syndrome	Thyroid_carcinoma	PTEN	essential
895	1555	Lhermitte-Duclos_syndrome	VATER_association_with_hydrocephalus	PTEN	essential
896	1281	Liddle_syndrome	Pseudohypoaldosteronism	SCNN1B	essential
897	978	Li_Fraumeni_syndrome	Melanoma	S100A4, CDKN2A	essential
897	1148	Li_Fraumeni_syndrome	Orolaryngeal_cancer	S100A4, CDKN2A	essential
897	1178	Li_Fraumeni_syndrome	Pancreatic_cancer	S100A4, CDKN2A	essential
898	1074	Li-Fraumeni_syndrome	Nasopharyngeal_carcinoma	TP53	essential
898	1166	Li-Fraumeni_syndrome	Osteosarcoma	CHEK2, TP53	essential
898	1178	Li-Fraumeni_syndrome	Pancreatic_cancer	TP53	essential
898	1272	Li-Fraumeni_syndrome	Prostate_cancer	CHEK2	essential
898	1503	Li-Fraumeni_syndrome	Thyroid_carcinoma	TP53	essential
898	2054	Li-Fraumeni_syndrome	Adrenal_cortical_carcinoma	TP53	essential
898	5037	Li-Fraumeni_syndrome	Multiple_malignancy_syndrome	TP53	essential
899	9037	LIG4_syndrome	Multiple_myeloma	LIG4	essential
901	1305	Limb-mammary_syndrome	Rapp-Hodgkin_syndrome	TP63	essential
901	1430	Limb-mammary_syndrome	Split-hand/foot_malformation	TP63	essential
902	1126	Lipodystrophy	Obesity	PPARG	essential
902	1396	Lipodystrophy	Silver_spastic_paraplegia_syndrome	BSCL2	nonessential
902	1426	Lipodystrophy	Spinal_muscular_atrophy	BSCL2	nonessential
904	1037	Lipoma	Multiple_endocrine_neoplasia	MEN1	essential
904	1189	Lipoma	Parathyroid_adenoma	MEN1	essential
904	1267	Lipoma	Prolactinoma,_hyperparathyroidism,_carcinoid_syndrome	MEN1	essential
904	1345	Lipoma	Salivary_adenoma	HMGA2	essential
904	1552	Lipoma	Uterine_leiomyoma	HMGA2	essential
904	2053	Lipoma	Adrenal_adenoma	MEN1	essential
904	2265	Lipoma	Carcinoid_tumor_of_lung	MEN1	essential
906	2350	Lipoprotein_lipase_deficiency	Combined_hyperlipemia	LPL	essential
908	1014	Lissencephaly	Miller-Dieker_lissencephaly	PAFAH1B1	essential
908	1456	Lissencephaly	Subcortical_laminar_heterotopia	PAFAH1B1, DCX	essential
909	1170	Listeria_monocytogenes	Ovarian_cancer	CDH1	essential
912	1394	Long_QT_syndrome	Sick_sinus_syndrome	SCN5A	nonessential
912	3558	Long_QT_syndrome	Ventricular_fibrillation,_idiopathic	SCN5A	nonessential
914	1081	Lowe_syndrome	Nephrolithiasis	CLCN5	nonessential
914	1274	Lowe_syndrome	Proteinuria	CLCN5	nonessential
918	1178	Lung_cancer	Pancreatic_cancer	KRAS	essential
918	1449	Lung_cancer	Stomach_cancer	KRAS	essential
920	1534	Lymphangioleiomyomatosis	Tuberous_sclerosis	TSC2, TSC1	essential
925	930	Lymphoma	Lynch_cancer_family_syndrome_II	MSH2	essential
925	995	Lymphoma	Mesothelioma	BCL10	essential
925	1035	Lymphoma	Muir-Torre_syndrome	MSH2	essential
925	1097	Lymphoma	Neurofibromatosis	MSH2	essential
925	1170	Lymphoma	Ovarian_cancer	MSH2	essential
925	1272	Lymphoma	Prostate_cancer	MAD1L1	essential
925	1324	Lymphoma	Rheumatoid_arthritis	SH2D1A	nonessential
925	1385	Lymphoma	Sezary_syndrome	BCL10	essential
925	1471	Lymphoma	Systemic_lupus_erythematosus	SH2D1A	nonessential
925	1478	Lymphoma	T-cell_lymphoblastic_leukemia	ATM	essential
930	1035	Lynch_cancer_family_syndrome_II	Muir-Torre_syndrome	MSH2	essential
930	1097	Lynch_cancer_family_syndrome_II	Neurofibromatosis	MSH2	essential
930	1170	Lynch_cancer_family_syndrome_II	Ovarian_cancer	MSH2	essential
935	1045	Macrocytic_anemia	Myelodysplastic_syndrome	IRF1	nonessential
935	1047	Macrocytic_anemia	Myelogenous_leukemia	IRF1	nonessential
935	1115	Macrocytic_anemia	Nonsmall_cell_lung_cancer	IRF1	nonessential
937	1084	Macular_degeneration	Nephropathy-hypertension	CFH	essential
937	1316	Macular_degeneration	Retinitis_pigmentosa	RPGR	nonessential
938	1566	Maculopathy,_bull's-eye	Vitelliform_macular_dystrophy	BEST1	nonessential
938	2937	Maculopathy,_bull's-eye	Macular_dystrophy	BEST1	nonessential
940	1013	Malaria	Migraine	TNF, TNF, ENSG00000206328	other
940	1237	Malaria	Platelet_defect/deficiency	CD36	nonessential
940	1378	Malaria	Sepsis	TNF, TNF, ENSG00000206328	other
942	1504	Malignant_hyperthermia_susceptibility	Thyrotoxic_periodic_paralysis	CACNA1S	nonessential
942	2287	Malignant_hyperthermia_susceptibility	Central_core_disease	RYR1	essential
950	957	Marfan_syndrome	MASS_syndrome	FBN1	essential
950	1156	Marfan_syndrome	Osteogenesis_imperfecta	COL1A2	nonessential
950	1163	Marfan_syndrome	Osteoporosis	COL1A2	nonessential
950	1388	Marfan_syndrome	Shprintzen-Goldberg_syndrome	FBN1	essential
950	1585	Marfan_syndrome	Weill-Marchesani_syndrome	FBN1	essential
953	1447	Marshall_syndrome	Stickler_syndrome	COL11A1	nonessential
957	1388	MASS_syndrome	Shprintzen-Goldberg_syndrome	FBN1	essential
957	1585	MASS_syndrome	Weill-Marchesani_syndrome	FBN1	essential
958	959	Mast_cell_leukemia	Mastocytosis_with_associated_hematologic_disorder	KIT	nonessential
958	1226	Mast_cell_leukemia	Piebaldism	KIT	nonessential
959	1226	Mastocytosis_with_associated_hematologic_disorder	Piebaldism	KIT	nonessential
961	1368	May-Hegglin_anomaly	Sebastian_syndrome	MYH9	essential
963	1152	McCune-Albright_syndrome	Osseous_heteroplasia	GNAS, ENSG00000213705	other
963	1232	McCune-Albright_syndrome	Pituitary_ACTH-secreting_adenoma	GNAS, ENSG00000213705	other
963	1282	McCune-Albright_syndrome	Pseudohypoparathyroidism	GNAS, ENSG00000213705	other
963	1415	McCune-Albright_syndrome	Somatotrophinoma	GNAS, ENSG00000213705	other
978	1115	Melanoma	Nonsmall_cell_lung_cancer	BRAF	essential
978	1148	Melanoma	Orolaryngeal_cancer	S100A4, CDKN2A	essential
978	1178	Melanoma	Pancreatic_cancer	S100A4, CDKN2A, STK11	essential
978	1214	Melanoma	Peutz-Jeghers_syndrome	STK11	essential
981	1168	Melnick-Needles_syndrome	Otopalatodigital_syndrome	FLNA	nonessential
982	1162	Melorheostosis_with_osteopoikilosis	Osteopoikilosis	LEMD3	essential
984	1128	Memory_impairment	Obsessive-compulsive_disorder	BDNF	essential
986	1097	Meningioma	Neurofibromatosis	NF2	essential
986	1138	Meningioma	Oligodendroglioma	PTEN	essential
986	1272	Meningioma	Prostate_cancer	PTEN	essential
986	1360	Meningioma	Schwannomatosis	NF2	essential
986	1503	Meningioma	Thyroid_carcinoma	PTEN	essential
986	1555	Meningioma	VATER_association_with_hydrocephalus	PTEN	essential
987	2327	Meningococcal_disease	Chronic_infections,_due_to_opsonin_defect	MBL2	nonessential
988	1129	Menkes_disease	Occipital_horn_syndrome	ATP7A	nonessential
990	1253	Mental_retardation	PPM-X_syndrome	MECP2	essential
990	1321	Mental_retardation	Rett_syndrome	MECP2	essential
990	1411	Mental_retardation	Smith-Magenis_syndrome	SMS	other
990	2385	Mental_retardation	Creatine_deficiency_syndrome,_X-linked	SLC6A8	other
991	1143	Mephenytoin_poor_metabolizer	Opremazole_poor_metabolizer	CYP2C19	other
991	1266	Mephenytoin_poor_metabolizer	Proguanil_poor_metabolizer	CYP2C19	other
993	1576	Mesangial_sclerosis	WAGR_syndrome	WT1	essential
993	1595	Mesangial_sclerosis	Wilms_tumor	WT1	essential
995	1385	Mesothelioma	Sezary_syndrome	BCL10	essential
996	8350	Metachromatic_leukodystrophy	Combined_SAP_deficiency	PSAP	essential
997	1436	Metaphyseal_chondrodysplasia	Spondylometaphyseal_dysplasia	COL10A1	nonessential
999	1486	Methemoglobinemia	Thalassemias	HBA1, HBA2	nonessential
1002	1425	Methylcobalamin_deficiency,_cblG_type	Spina_bifida	MTR	essential
1011	1256	Micropenis	Precocious_puberty,_male	LHCGR	essential
1011	1279	Micropenis	Pseudohermaphroditism,_male	LHCGR	essential
1012	1133	Microphthalmia	Oculofaciocardiodental_syndrome	BCOR	nonessential
1013	1378	Migraine	Sepsis	TNF, TNF, ENSG00000206328	other
1014	1456	Miller-Dieker_lissencephaly	Subcortical_laminar_heterotopia	PAFAH1B1	essential
1018	1040	Miyoshi_myopathy	Muscular_dystrophy	DYSF	nonessential
1018	1059	Miyoshi_myopathy	Myopathy	DYSF	nonessential
1020	3178	MODY	Pancreatic_agenesis	PDX1	essential
1026	1213	Morning_glory_disc_anomaly	Peters_anomaly	PAX6	essential
1026	5144	Morning_glory_disc_anomaly	Optic_nerve_hypoplasia/aplasia	PAX6	essential
1034	1490	Muenke_syndrome	Thanatophoric_dysplasia,_types_I_and_II	FGFR3	essential
1035	1097	Muir-Torre_syndrome	Neurofibromatosis	MSH2	essential
1035	1170	Muir-Torre_syndrome	Ovarian_cancer	MSH2	essential
1035	1536	Muir-Torre_syndrome	Turcot_syndrome	MLH1	essential
1037	1189	Multiple_endocrine_neoplasia	Parathyroid_adenoma	MEN1	essential
1037	1267	Multiple_endocrine_neoplasia	Prolactinoma,_hyperparathyroidism,_carcinoid_syndrome	MEN1	essential
1037	2053	Multiple_endocrine_neoplasia	Adrenal_adenoma	MEN1	essential
1037	2265	Multiple_endocrine_neoplasia	Carcinoid_tumor_of_lung	MEN1	essential
1037	2969	Multiple_endocrine_neoplasia	Medullary_thyroid_carcinoma	RET	essential
1040	1059	Muscular_dystrophy	Myopathy	DYSF, CAV3	nonessential
1040	1061	Muscular_dystrophy	Myotilinopathy	MYOT	nonessential
1040	1333	Muscular_dystrophy	Rippling_muscle_disease	CAV3	nonessential
1040	1578	Muscular_dystrophy	Walker-Warburg_syndrome	POMT1	essential
1042	1062	Myasthenic_syndrome	Myotonia_congenita	SCN4A	nonessential
1042	1188	Myasthenic_syndrome	Paramyotonia_congenita	SCN4A	nonessential
1043	1441	Mycobacterial_infection	STAT1_deficiency	STAT1	essential
1043	1533	Mycobacterial_infection	Tuberculosis	IFNGR1	nonessential
1045	1047	Myelodysplastic_syndrome	Myelogenous_leukemia	IRF1, ACSL6	nonessential
1045	1115	Myelodysplastic_syndrome	Nonsmall_cell_lung_cancer	IRF1	nonessential
1046	1242	Myelofibrosis,_idiopathic	Polycythemia	JAK2	essential
1046	1493	Myelofibrosis,_idiopathic	Thrombocythemia	JAK2	essential
1047	1115	Myelogenous_leukemia	Nonsmall_cell_lung_cancer	IRF1	nonessential
1049	1591	Myelokathexis,_isolated	WHIM_syndrome	CXCR4	essential
1050	1052	Myelomonocytic_leukemia,_chronic	Myeloproliferative_disorder	PDGFRB	essential
1054	1352	Myocardial_infarction	SARS,_progression_of	ACE	essential
1054	1366	Myocardial_infarction	Sea-blue_histiocyte_disease	APOE	essential
1054	1454	Myocardial_infarction	Stroke	ALOX5AP	nonessential
1054	1497	Myocardial_infarction	Thrombophilia	THBD	essential
1054	9308	Myocardial_infarction	Renal_tubular_dysgenesis	ACE	essential
1059	1078	Myopathy	Nemaline_myopathy	TPM3	other
1059	1333	Myopathy	Rippling_muscle_disease	CAV3	nonessential
1059	2287	Myopathy	Central_core_disease	MYH7	other
1062	1188	Myotonia_congenita	Paramyotonia_congenita	SCN4A	nonessential
1066	1503	Myxoma,_intracardiac	Thyroid_carcinoma	PRKAR1A	essential
1066	3229	Myxoma,_intracardiac	Pigmented_adrenocortical_disease,_primary_isolated	PRKAR1A	essential
1074	1166	Nasopharyngeal_carcinoma	Osteosarcoma	TP53	essential
1074	1178	Nasopharyngeal_carcinoma	Pancreatic_cancer	TP53	essential
1074	1503	Nasopharyngeal_carcinoma	Thyroid_carcinoma	TP53	essential
1074	2054	Nasopharyngeal_carcinoma	Adrenal_cortical_carcinoma	TP53	essential
1074	5037	Nasopharyngeal_carcinoma	Multiple_malignancy_syndrome	TP53	essential
1080	2427	Nephrogenic_syndrome_of_inappropriate_antidiuresis	Diabetes_insipidus	AVPR2	essential
1081	1274	Nephrolithiasis	Proteinuria	CLCN5	nonessential
1082	1375	Nephronophthisis	Senior-Loken_syndrome	NPHP4, NPHP1	other
1093	1536	Neuroectodermal_tumors	Turcot_syndrome	PMS2	nonessential
1095	1096	Neurofibromatosis	Neurofibromatosis-Noonan_syndrome	NF1	essential
1095	1097	Neurofibromatosis	Neurofibromatosis	NF1	essential
1095	1581	Neurofibromatosis	Watson_syndrome	NF1	essential
1096	1097	Neurofibromatosis-Noonan_syndrome	Neurofibromatosis	NF1	essential
1096	1581	Neurofibromatosis-Noonan_syndrome	Watson_syndrome	NF1	essential
1097	1170	Neurofibromatosis	Ovarian_cancer	MSH2	essential
1097	1360	Neurofibromatosis	Schwannomatosis	NF2	essential
1097	1581	Neurofibromatosis	Watson_syndrome	NF1	essential
1098	1272	Neurofibrosarcoma	Prostate_cancer	MXI1	essential
1099	1339	Neuropathy	Roussy-Levy_syndrome	NR0B1, CHM, PMP22, MPZ	other
1101	1494	Neutropenia	Thrombocytopenia	WAS	essential
1101	1562	Neutropenia	Viral_infection	FCGR3A	nonessential
1101	1598	Neutropenia	Wiskott-Aldrich_syndrome	WAS	essential
1105	1316	Newfoundland_rod-cone_dystrophy	Retinitis_pigmentosa	RLBP1	other
1110	1316	Night_blindness	Retinitis_pigmentosa	RHO	nonessential
1126	1153	Obesity	Ossification_of_the_posterior_longitudinal_spinal_ligaments	ENPP1	nonessential
1128	1359	Obsessive-compulsive_disorder	Schizophrenia	HTR2A	nonessential
1128	1367	Obsessive-compulsive_disorder	Seasonal_affective_disorder	HTR2A	nonessential
1130	1306	Ocular_albinism	Red_hair/fair_skin	TUBB3	nonessential
1130	1553	Ocular_albinism	UV-induced_skin_damage	TUBB3	nonessential
1132	1468	Oculodentodigital_dysplasia	Syndactyly	GJA1	essential
1132	2785	Oculodentodigital_dysplasia	Hypoplastic_left_heart_syndrome	GJA1	essential
1138	1272	Oligodendroglioma	Prostate_cancer	PTEN	essential
1138	1503	Oligodendroglioma	Thyroid_carcinoma	PTEN	essential
1138	1555	Oligodendroglioma	VATER_association_with_hydrocephalus	PTEN	essential
1141	1383	Omenn_syndrome	Severe_combined_immunodeficiency	RAG2, DCLRE1C, RAG1	other
1143	1266	Opremazole_poor_metabolizer	Proguanil_poor_metabolizer	CYP2C19	other
1148	1178	Orolaryngeal_cancer	Pancreatic_cancer	S100A4, CDKN2A	essential
1152	1232	Osseous_heteroplasia	Pituitary_ACTH-secreting_adenoma	GNAS, ENSG00000213705	other
1152	1282	Osseous_heteroplasia	Pseudohypoparathyroidism	GNAS, ENSG00000213705	other
1152	1415	Osseous_heteroplasia	Somatotrophinoma	GNAS, ENSG00000213705	other
1154	1408	Osteoarthritis	SMED_Strudwick_type	COL2A1	essential
1154	1447	Osteoarthritis	Stickler_syndrome	COL2A1	essential
1154	1575	Osteoarthritis	Wagner_syndrome	COL2A1	essential
1156	1163	Osteogenesis_imperfecta	Osteoporosis	COL1A1, COL1A2	other
1157	1173	Osteolysis	Paget_disease	TNFRSF11A	essential
1161	1163	Osteopetrosis	Osteoporosis	LRP5	nonessential
1161	1164	Osteopetrosis	Osteoporosis-pseudoglioma_syndrome	LRP5	nonessential
1161	1554	Osteopetrosis	van_Buchem_disease	LRP5	nonessential
1163	1164	Osteoporosis	Osteoporosis-pseudoglioma_syndrome	LRP5	nonessential
1163	1550	Osteoporosis	Urolithiasise	SLC34A1	essential
1163	1554	Osteoporosis	van_Buchem_disease	LRP5	nonessential
1164	1554	Osteoporosis-pseudoglioma_syndrome	van_Buchem_disease	LRP5	nonessential
1166	1178	Osteosarcoma	Pancreatic_cancer	TP53	essential
1166	1272	Osteosarcoma	Prostate_cancer	CHEK2	essential
1166	1503	Osteosarcoma	Thyroid_carcinoma	TP53	essential
1166	2054	Osteosarcoma	Adrenal_cortical_carcinoma	TP53	essential
1166	5037	Osteosarcoma	Multiple_malignancy_syndrome	TP53	essential
1170	1183	Ovarian_cancer	Papillary_serous_carcinoma_of_the_peritoneum	BRCA1	nonessential
1170	1230	Ovarian_cancer	Pilomatricoma	CTNNB1	essential
1170	1391	Ovarian_cancer	Sialidosis	NEU1, ENSG00000206270, NEU1	other
1172	1176	Pachyonychia_congenita	Palmoplantar_keratoderma	KRT16	nonessential
1174	1462	Pallidopontonigral_degeneration	Supranuclear_palsy	MAPT	nonessential
1174	1476	Pallidopontonigral_degeneration	Tauopathy_and_respiratory_failure	MAPT	nonessential
1175	1243	Pallister-Hall_syndrome	Polydactyly	GLI3	essential
1178	1214	Pancreatic_cancer	Peutz-Jeghers_syndrome	STK11	essential
1178	1245	Pancreatic_cancer	Polyposis	SMAD4	essential
1178	1272	Pancreatic_cancer	Prostate_cancer	BRCA2	essential
1178	1449	Pancreatic_cancer	Stomach_cancer	KRAS	essential
1178	1503	Pancreatic_cancer	Thyroid_carcinoma	TP53	essential
1178	1595	Pancreatic_cancer	Wilms_tumor	BRCA2	essential
1178	2054	Pancreatic_cancer	Adrenal_cortical_carcinoma	TP53	essential
1178	5037	Pancreatic_cancer	Multiple_malignancy_syndrome	TP53	essential
1179	1466	Pancreatitis	Sweat_chloride_elevation_without_CF	CFTR	essential
1179	1529	Pancreatitis	Tropical_calcific_pancreatitis	SPINK1	essential
1179	2354	Pancreatitis	Congenital_bilateral_absence_of_vas_deferens	CFTR	essential
1184	1207	Papillon-Lefevre_syndrome	Periodontitis	CTSC	nonessential
1189	1267	Parathyroid_adenoma	Prolactinoma,_hyperparathyroidism,_carcinoid_syndrome	MEN1	essential
1189	2053	Parathyroid_adenoma	Adrenal_adenoma	MEN1	essential
1189	2265	Parathyroid_adenoma	Carcinoid_tumor_of_lung	MEN1	essential
1192	1428	Parkinson_disease	Spinocereballar_ataxia	TBP	essential
1198	1573	PCWH	Waardenburg-Shah_syndrome	SOX10	essential
1198	1614	PCWH	Yemenite_deaf-blind_hypopigmentation_syndrome	SOX10	essential
1200	1418	Pelizaeus-Merzbacher_disease	Spastic_ataxia/paraplegia	PLP1	other
1205	1272	Perineal_hypospadias	Prostate_cancer	AR	essential
1205	1426	Perineal_hypospadias	Spinal_muscular_atrophy	AR	essential
1213	5144	Peters_anomaly	Optic_nerve_hypoplasia/aplasia	PAX6	essential
1215	1344	Pfeiffer_syndrome	Saethre-Chotzen_syndrome	FGFR2	essential
1218	1242	Pheochromocytoma	Polycythemia	VHL	essential
1218	1308	Pheochromocytoma	Renal_cell_carcinoma	VHL	essential
1218	1572	Pheochromocytoma	von_Hippel-Lindau_syndrome	VHL	essential
1232	1282	Pituitary_ACTH-secreting_adenoma	Pseudohypoparathyroidism	GNAS, ENSG00000213705	other
1232	1415	Pituitary_ACTH-secreting_adenoma	Somatotrophinoma	GNAS, ENSG00000213705	other
1232	1558	Pituitary_ACTH-secreting_adenoma	Ventricular_tachycardia	GIP, GNAI2	other
1233	2365	Placental_abruption	Coronary_spasms	NOS3	essential
1237	1324	Platelet_defect/deficiency	Rheumatoid_arthritis	RUNX1	essential
1242	1308	Polycythemia	Renal_cell_carcinoma	VHL	essential
1242	1493	Polycythemia	Thrombocythemia	JAK2	essential
1242	1572	Polycythemia	von_Hippel-Lindau_syndrome	VHL	essential
1249	2427	Porphyria	Diabetes_insipidus	PPOX	nonessential
1253	1321	PPM-X_syndrome	Rett_syndrome	MECP2	essential
1256	1279	Precocious_puberty,_male	Pseudohermaphroditism,_male	LHCGR	essential
1257	9308	Preeclampsia	Renal_tubular_dysgenesis	AGT	essential
1265	1376	Progressive_external_ophthalmoplegia_with_mitochondrial_DNA_deletions	Sensory_ataxic_neuropathy,_dysarthria,_and_ophthalmoparesis	C10orf2, POLG	other
1267	2053	Prolactinoma,_hyperparathyroidism,_carcinoid_syndrome	Adrenal_adenoma	MEN1	essential
1267	2265	Prolactinoma,_hyperparathyroidism,_carcinoid_syndrome	Carcinoid_tumor_of_lung	MEN1	essential
1272	1426	Prostate_cancer	Spinal_muscular_atrophy	AR	essential
1272	1503	Prostate_cancer	Thyroid_carcinoma	PTEN	essential
1272	1555	Prostate_cancer	VATER_association_with_hydrocephalus	PTEN	essential
1272	1595	Prostate_cancer	Wilms_tumor	BRCA2	essential
1282	1415	Pseudohypoparathyroidism	Somatotrophinoma	GNAS, ENSG00000213705	other
1288	1349	Psoraisis	Sarcoidosis	NOD2	nonessential
1296	1423	Pyropoikilocytosis	Spherocytosis	SPTA1	nonessential
1303	1338	RAPADILINO_syndrome	Rothmund-Thomson_syndrome	RECQL4	essential
1305	1430	Rapp-Hodgkin_syndrome	Split-hand/foot_malformation	TP63	essential
1306	1553	Red_hair/fair_skin	UV-induced_skin_damage	TUBB3	nonessential
1307	1325	Refsum_disease	Rhizomelic_chondrodysplasia_punctata	PEX7	essential
1307	1615	Refsum_disease	Zellweger_syndrome	PEX1, PEX2	other
1308	1572	Renal_cell_carcinoma	von_Hippel-Lindau_syndrome	VHL	essential
1309	1409	Renpenning_syndrome	Smith-Fineman-Myers_syndrome	PQBP1	nonessential
1309	1465	Renpenning_syndrome	Sutherland-Haan_syndrome-like	PQBP1	nonessential
1315	1316	Retinal_cone_dsytrophy	Retinitis_pigmentosa	NRL	nonessential
1316	1439	Retinitis_pigmentosa	Stargardt_disease	ABCA4	nonessential
1316	1551	Retinitis_pigmentosa	Usher_syndrome	USH2A	nonessential
1316	2937	Retinitis_pigmentosa	Macular_dystrophy	PRPH2, ABCA4, PRPH	nonessential
1323	1574	Rhabdomyosarcoma	Waardenburg_syndrome	PAX3	essential
1324	1471	Rheumatoid_arthritis	Systemic_lupus_erythematosus	PTPN22, SH2D1A	nonessential
1324	9038	Rheumatoid_arthritis	Multiple_sclerosis	CIITA	nonessential
1331	1332	Rieger_syndrome	Ring_dermoid_of_cornea	PITX2	essential
1345	1552	Salivary_adenoma	Uterine_leiomyoma	HMGA2	essential
1347	1426	Sandhoff_disease,_infantile,_juvenile,_and_adult_forms	Spinal_muscular_atrophy	HEXB	essential
1352	9308	SARS,_progression_of	Renal_tubular_dysgenesis	ACE	essential
1359	1367	Schizophrenia	Seasonal_affective_disorder	HTR2A	nonessential
1383	4350	Severe_combined_immunodeficiency	Combined_immunodeficiency	IL2RG	essential
1383	9038	Severe_combined_immunodeficiency	Multiple_sclerosis	PTPRC, GUCY2D	other
1384	2055	Sex_reversal	Adrenocortical_insufficiency	NR5A1, SF1	essential
1388	1585	Shprintzen-Goldberg_syndrome	Weill-Marchesani_syndrome	FBN1	essential
1394	3558	Sick_sinus_syndrome	Ventricular_fibrillation,_idiopathic	SCN5A	nonessential
1396	1426	Silver_spastic_paraplegia_syndrome	Spinal_muscular_atrophy	BSCL2	nonessential
1397	1595	Simpson-Golabi-Behmel_syndrome	Wilms_tumor	GPC3	essential
1408	1447	SMED_Strudwick_type	Stickler_syndrome	COL2A1	essential
1408	1575	SMED_Strudwick_type	Wagner_syndrome	COL2A1	essential
1409	1465	Smith-Fineman-Myers_syndrome	Sutherland-Haan_syndrome-like	ATRX, PQBP1	other
1417	1582	Sotos_syndrome	Weaver_syndrome	NSD1	essential
1423	7308	Spherocytosis	Renal_tubular_acidosis	SLC4A1	essential
1439	2937	Stargardt_disease	Macular_dystrophy	ABCA4	nonessential
1447	1575	Stickler_syndrome	Wagner_syndrome	COL2A1	essential
1462	1476	Supranuclear_palsy	Tauopathy_and_respiratory_failure	MAPT	nonessential
1463	1594	Supravalvar_aortic_stenosis	Williams-Beuren_syndrome	ELN	other
1466	2354	Sweat_chloride_elevation_without_CF	Congenital_bilateral_absence_of_vas_deferens	CFTR	essential
1468	2785	Syndactyly	Hypoplastic_left_heart_syndrome	GJA1	essential
1493	3503	Thrombocythemia	Thyroid_hormone_resistance	TPO	nonessential
1493	3512	Thrombocythemia	Total_iodide_organification_defect	TPO	nonessential
1494	1497	Thrombocytopenia	Thrombophilia	F5	essential
1494	1598	Thrombocytopenia	Wiskott-Aldrich_syndrome	WAS	essential
1503	1555	Thyroid_carcinoma	VATER_association_with_hydrocephalus	PTEN	essential
1503	2054	Thyroid_carcinoma	Adrenal_cortical_carcinoma	TP53	essential
1503	3229	Thyroid_carcinoma	Pigmented_adrenocortical_disease,_primary_isolated	PRKAR1A	essential
1503	5037	Thyroid_carcinoma	Multiple_malignancy_syndrome	TP53	essential
1508	1574	Tietz_syndrome	Waardenburg_syndrome	MITF	nonessential
1510	1518	Toenail_dystrophy,_isolated	Transient_bullous_of_the_newborn	COL7A1	essential
1511	1580	Tolbutamide_poor_metabolizer	Warfarin_resistance/sensitivity	CYP2C9	other
1525	1608	Trichothiodystrophy	Xeroderma_pigmentosum	ERCC3, ERCC2	other
1533	1534	Tuberculosis	Tuberous_sclerosis	IFNG	essential
1566	2937	Vitelliform_macular_dystrophy	Macular_dystrophy	BEST1	nonessential
1573	1614	Waardenburg-Shah_syndrome	Yemenite_deaf-blind_hypopigmentation_syndrome	SOX10	essential
1576	1595	WAGR_syndrome	Wilms_tumor	WT1	essential
2053	2265	Adrenal_adenoma	Carcinoid_tumor_of_lung	MEN1	essential
2054	5037	Adrenal_cortical_carcinoma	Multiple_malignancy_syndrome	TP53	essential
3144	5308	Optic_nerve_coloboma_with_renal_disease	Renal_hypoplasia,_isolated	PAX2	essential
3503	3512	Thyroid_hormone_resistance	Total_iodide_organification_defect	TPO	nonessential
