# Supplementary material for: Network Modules of the Cross-Species Genotype-Phenotype Map Reflect the Clinical Severity of Human Diseases
Source: PLoS One. 2015 Aug 24;10(8):e0136300. doi: 10.1371/journal.pone.0136300 (PMC4547739; doi:10.1371/journal.pone.0136300)
Supplement: S3 Table — (XLS) [file pone.0136300.s005.xls]

## Sheet: Sheet1
Table S3. The case fatality rate of human diseases enriched with essential and nonessential genes
Disease ID (Goh et al 2007)	ICD Code (ICD9CM)	Disease Name	Total genes	Essential genes	Case fatality rate	Essential genes	Nonessential genes
346	153.0	Colon_cancer	31	22	74.2151	APC, BAX, BCL10, BRAF, BUB1, BUB1B, CCND1, CTNNB1, DCC, DLC1, EP300, FGFR3, MLH1, MLH3, MSH2, MSH6, PIK3CA, PTPN12, PTPRJ, SRC, TGFBR2, TP53	AXIN2, MCC, MUTYH, ODC1, PLA2G2A, PMS1, PMS2, RAD54B, RAD54L
427	250.00	Diabetes_mellitus	24	16	74.9721	ACE, AKT2, FOXP3, GCK, GPD2, HNF1A, HNF1B, HNF4A, IRS2, MAPK8IP1, NEUROD1, PDX1, PPARG, SLC2A2, SLC2A4, VEGFA	ABCC8, ENPP1, INSR, IRS1, PTPN22, RETN, SH2D1A, SUMO4
1316	362.74	Retinitis_pigmentosa	23	3	68.0723	CA4, MERTK, PRPF3	ABCA4, AIPL1, CNGA1, CNGB1, CRX, NR2E3, NRL, PRPF8, PRPH, PRPH2, RGR, RHO, RLBP1, ROM1, RP1, RP2, RP9, RPE65, RPGR, USH2A
406	389.9	Deafness	22	4	80.0597	GJB2, GJB3, JAG1, MYH9	ACTG1, ATP2B2, DFNA5, DFNB31, DIAPH1, GRHL2, KCNQ4, KIAA1199, MYH14, MYO15A, MYO1A, MYO3A, MYO6, MYO7A, POU3F4, TIMM8A, TMPRSS3, USH1C
268	425.4	Cardiomyopathy	21	10	88.7009	ABCC9, ACTC1, CSRP3, DES, LMNA, PLN, SGCD, TNNI3, TNNT2, TPM1	CAV3, DMD, MYBPC3, MYH7, MYL2, MYL3, PRKAG2, TAZ, TCAP, TNNC1, TTN
228	239.3	Breast_cancer	19	14	87.9285	AR, ATM, BARD1, BRCA2, CDH1, CHEK2, KRAS, PHB, PIK3CA, PPM1D, RAD51, RB1CC1, TP53, TSG101	BACH1, BRCA1, BRIP1, RAD54L, XRCC3
301	356.1	Charcot-Marie-Tooth_disease	16	7	66.3793	GARS, GJB1, KIF1B, MFN2, MTMR2, NR0B1, SMAD1	CHM, DNM2, HSPB1, LITAF, MPZ, NDRG1, NEFL, PMP22, RAB7A
990	319	Mental_retardation	14	3	74.7516	MECP2, RPS6KA3, SOX3	AGTR2, ARHGEF6, DLG3, FGD1, GDI1, IL1RAPL1, NLGN4X, PAK3, SLC6A8, SMS, TSPAN7
572	151.9	Gastric_cancer	13	5	95.978	APC, CDH1, ERBB2, FGFR2, KLF6	CASP10, IL1B, IL1RN, IRF1, MUTYH, NEU1
495	345.91	Epilepsy	12	4	81.6733	CACNB4, GABRA1, GABRG2, KCNQ2	CHRNA4, CHRNB2, CSTB, EFHC1, EPM2A, KCNQ3, ME2, SYN1
1272	185	Prostate_cancer	12	7	70.0979	AR, BRCA2, CHEK2, KLF6, MAD1L1, MXI1, PTEN	ELAC2, EPHB2, MSR1, RNASEL, ZFHX3
1170	183.0	Ovarian_cancer	11	6	89.9111	CDH1, CTNNB1, ERBB2, MSH2, MSH6, PIK3CA	BRCA1, NEU1, RRAS2
153	493.90	Asthma	11	2	60.3089	PTGDR, TNF	ADRB2, ALOX5, IL12B, IL13, MS4A2, PLA2G7, SCGB1A1, TNF
1428	334.3	Spinocereballar_ataxia	10	3	80.5476	ATXN2, CACNA1A, TBP	ATXN1, ATXN10, ATXN7, PLEKHG4, PPP2R2B, PRKCG, TDP1
277	366.9	Cataract	10	1	72.6319	PAX6	BFSP2, CRYAA, CRYAB, CRYBB2P1, CRYGC, GJA8, HSF4, LIM2, MIP
1503	193	Thyroid_carcinoma	10	3	62.3569	PRKAR1A, PTEN, TP53	GOLGA5, HRAS, MINPP1, NCOA4, PCM1, TRIM24, TSHR
925	202.80	Lymphoma	9	5	90.6022	ATM, BCL10, FCGR2B, MAD1L1, MSH2	RAD54B, RAD54L, RAP1GDS1, SH2D1A
1192	332.0	Parkinson_disease	9	3	88.8334	DBH, NR4A2, TBP	NDUFV2, PARK2, PARK7, SNCA, SNCAIP, UCHL1
660	283.9	Hemolytic_anemia	9	2	86.7169	G6PD, SLC4A1	AK1, BPGM, GPI, GSS, HK1, PGK1, TPI1
1059	359.9	Myopathy	9	4	84.6535	ACTA1, DES, ITGA7, MYF6	CAV3, CRYAB, DYSF, MYH7, TPM3
1497	453.9	Thrombophilia	9	7	82.4339	ADAMTS13, CBS, F5, FGG, PROC, SERPIND1, THBD	FGB, HRG
752	401.9	Hypertension	9	6	64.5392	ADD1, AGT, AGTR1, ECE1, NOS3, NR3C2	GNB3, KCNMB1, RETN
412	294.8	Dementia	8	2	89.2244	PSEN1, TNF	ITM2B, MAPT, SNCA, SNCB, TNF
63	279.00	Agammaglobulinemia	8	0	85.1925		BTK, IGHG1, IGHG3, IGHM, IGHV3-11, IGHV3-7, IGLL1
520	286.3	Factor_x_deficiency	8	4	79.5439	CFH, F10, F13A1, F7	F11, F12, F13B, MCFD2
590	191.9	Glioblastoma	7	3	98.1381	ERBB2, MSH2, PPARG	DMBT1, NEU1
45	151.0	Adenocarcinoma	7	3	94.7497	BRAF, EGFR, ERBB2	NEU1, PARK2
1054	410.91	Myocardial_infarction	7	4	88.4023	ACE, APOE, F7, THBD	ALOX5AP, LGALS2, TNFSF4
1099	355.9	Neuropathy	7	2	72.0672	NR0B1, SPTLC1	CHM, HSPB1, HSPB8, MPZ, PMP22
668	211.5	Hepatic_adenoma	7	7	59.4512	AXIN1, CASP8, CTNNB1, HNF1A, IGF2R, MET, TP53
978	172.9	Melanoma	6	5	93.7251	BRAF, CDK4, CDKN2A, S100A4, STK11	XRCC3
802	279.3	Immunodeficiency	6	1	84.2202	UNG	AICDA, CD3E, CD3G, CD40, CD40LG
110	285.9	Anemia	6	1	82.7855	ALAS2	ABCB7, PKLR, RHAG, RPS19, SPTB
1163	733.00	Osteoporosis	6	3	80.9155	CALCR, COL1A1, SLC34A1	CALCA, COL1A2, LRP5
670	518.89	Hermansky-Pudlak_syndrome	6	0	78.7834		AP3B1, DTNBP1, HPS1, HPS4, HPS5, HPS6
1324	714.0	Rheumatoid_arthritis	6	2	73.3191	IL10, RUNX1	CIITA, PTPN22, SH2D1A, SLC22A4
787	244.9	Hypothyroidism	6	2	67.1664	CTLA4, PAX8	DUOX2, TG, TSHB, TSHR
724	272.0	Hypercholesterolemia	6	2	44.1398	APOB, FH	APOA2, EPHX2, ITIH4, LDLR
1013	346.90	Migraine	6	4	40.1096	ATP1A2, EDNRA, ESR1, TNF	TNF
104	335.20	Amyotrophic_lateral_sclerosis	5	2	95.0629	DCTN1, SOD1	NEFH, PRPH, VAPB
891	323.9	Leukoencephalopathy_with_vanishing_white_matter	5	0	78.3898		EIF2B1, EIF2B2, EIF2B3, EIF2B4, EIF2B5
1359	295.90	Schizophrenia	5	0	77.3589		APP, COMT, DISC1, HTR2A, SYN2
1446	695.1	Stevens-Johnson_syndrome,_carbamazepine-induced	5	0	71.1526		HLA-B, HLA-C, HLA-H
508	150.9	Esophageal_cancer	4	2	97.1794	TGFBR2, WWOX	FEZ1, LZTS1
188	239.2	Basal_cell_carcinoma	4	2	84.7588	PTCH1, RASA1	PTCH2, SMO
207	239.4	Bladder_cancer	4	3	82.5151	FGFR3, KRAS, RB1	HRAS
166	427.31	Atrial_fibrillation	4	2	81.6467	GATA4, NKX2-5	KCNE2, KCNQ1
1281	255.4	Pseudohypoaldosteronism	4	4	81.1285	NR3C2, SCNN1A, SCNN1B, WNK1
1558	427.1	Ventricular_tachycardia	4	2	81.0378	GNAI2, RYR2	CASQ2, GIP
1339	334.3	Roussy-Levy_syndrome	4	1	80.5476	NR0B1	CHM, MPZ, PMP22
310	576.8	Cholestasis	4	2	78.3416	HSD3B7, PIWIL2	ABCB11, ABCB4
174	279.4	Autoimmune_disease	4	2	76.3203	AIRE, CASP8	CASP10, FAS
1471	695.4	Systemic_lupus_erythematosus	4	2	71.6761	FASLG, PDCD1	PTPN22, SH2D1A
1349	135	Sarcoidosis	4	0	66.5195		HLA-DRB1, NOD2
1128	300.3	Obsessive-compulsive_disorder	4	2	57.0447	BDNF, HTT	HTR2A, SLC6A4
479	182.0	Endometrial_carcinoma	4	3	56.1407	CDH1, MSH6, PTEN	MSH3
1115	162.9	Nonsmall_cell_lung_cancer	3	2	98.5861	BRAF, EGFR	IRF1
918	162.9	Lung_cancer	3	1	98.5861	KRAS	MAP3K8, PPP2R1B
1536	191.9	Turcot_syndrome	3	2	98.1381	APC, MLH1	PMS2
1494	287.5	Thrombocytopenia	3	2	86.0029	F5, WAS	MPL
200	359.9	Bethlem_myopathy	3	0	84.6535		COL6A1, COL6A2, COL6A3
1241	753.12	Polycystic_kidney_disease	3	2	82.849	PKD1, PKD2	PKHD1
596	587	Glomerulosclerosis	3	1	82.3529	ACTN4	CD2AP, TRPC6
1583	446.4	Wegener_granulomatosis	3	0	81.4815		TAP2
2427	253.5	Diabetes_insipidus	3	1	80.7478	AVPR2	AVP, PPOX
5232	253.2	Pituitary_hormone_deficiency	3	2	80.4355	LHX3, PROP1	POU1F1
824	280.9	Iron_overload/deficiency	3	1	80.3442	FTH1	FTH1P3, TF
457	286.3	Dysfibrinogenemia	3	2	79.5439	FGA, FGG	FGB
154	781.3	Ataxia	3	1	77.5594	CACNB4	APTX, EFHC1
1595	189.0	Wilms_tumor	3	3	77.5418	BRCA2, GPC3, WT1
778	275.2	Hypomagnesemia	3	0	77.2361		CLDN16, FXYD2, TRPM6
494	701.1	Epidermolytic_hyperkeratosis	3	1	73.7123	KRT10	KRT1, KRT9
1173	731.0	Paget_disease	3	2	73.4624	TNFRSF11A, TNFRSF11B	SQSTM1
657	275.0	Hemochromatosis	3	0	72.2932		HAMP, HFE, TFR2
129	300.00	Anxiety-related_personality_traits	3	2	64.4684	BDNF, HTT	SLC6A4
9038	340	Multiple_sclerosis	3	1	61.9281	PTPRC	CIITA, GUCY2D
757	272.1	Hypertriglyceridemia	3	0	50.6848		APOA1, RP1
1391	272.2	Sialidosis	3	0	48.2982		NEU1
1237	278.1	Platelet_defect/deficiency	3	1	46.9854	RUNX1	CD36, PLA2G7
1045	742.59	Myelodysplastic_syndrome	2	0	95.8378		ACSL6, IRF1
133	284.9	Aplastic_anemia	2	2	94.4363	IFNG, TERT
1148	161.9	Orolaryngeal_cancer	2	2	92.9825	CDKN2A, S100A4
334	571.5	Cirrhosis	2	1	91.617	KRT8	KRT18
1271	276.2	Propionicacidemia	2	1	91.6031	PCCA	PCCB
614	348.9	GM-gangliosidosis	2	1	90.7509	GLB1	GM2A
355	428.0	Congestive_heart_failure	2	2	89.3972	ADRA2C, ADRB1
975	281.9	Megaloblastic_anemia	2	1	88.5773	AMN	CUBN
1087	581.9	Nephrotic_syndrome	2	2	87.1435	NPHS1, NPHS2
1055	333.2	Myoclonic_epilepsy	2	1	85.1279	GABRG2	EFHC1
316	239.2	Chondrosarcoma	2	1	84.7588	EXT1	EWSR1
805	359.9	Inclusion_body_myopathy	2	1	84.6535	VCP	MYH2
910	441.9	Loeys-Dietz_syndrome	2	2	84.4165	TGFBR1, TGFBR2
664	287.9	Hemorrhagic_diathesis	2	1	83.0853	F5	SERPINA1
1242	289.0	Polycythemia	2	2	82.8065	JAK2, VHL
1291	515	Pulmonary_fibrosis	2	1	82.6715	SFTPB	CSF2RB
193	359.1	Becker_muscular_dystrophy	2	1	82.0982	MYF6	DMD
1454	434.91	Stroke	2	1	82.0586	PDE4D	ALOX5AP
209	286.9	Bleeding_disorder	2	1	82.0502	P2RX1	TBXA2R
1259	286.9	Prekallikrein_deficiency	2	0	82.0502		KLK3, KLKB1
2055	255.4	Adrenocortical_insufficiency	2	2	81.1285	NR5A1, SF1
289	334.3	Cerebellar_ataxia	2	1	80.5476	CACNA1A	CP
320	333.5	Choreoathetosis,_hypothyroidism,_and_respiratory_distress	2	1	80.409	NKX2-1	TTF1
768	280.9	Hypochromic_microcytic_anemia	2	0	80.3442		HBA1, HBA2
1571	389.9	Vohwinkel_syndrome	2	1	80.0597	GJB2	LOR
113	349.9	Angelman_syndrome	2	2	79.8088	MECP2, UBE3A
30	286.3	Acid-labile_subunit,_deficiency_of	2	2	79.5439	IGFALS, SOD1
61	286.3	Afibrinogenemia	2	1	79.5439	FGA	FGB
1157	733.90	Osteolysis	2	2	79.0886	MMP2, TNFRSF11A
920	518.89	Lymphangioleiomyomatosis	2	2	78.7834	TSC1, TSC2
964	623.8	McKusick-Kaufman_syndrome	2	1	77.8551	MKKS	MKS1
497	781.3	Episodic_ataxia	2	2	77.5594	CACNA1A, KCNA1
587	276.8	Gitelman_syndrome	2	1	76.8249	TSC1	SLC12A3
1189	239.7	Parathyroid_adenoma	2	2	76.672	CDC73, MEN1
588	287.1	Glanzmann_thrombasthenia	2	1	75.6471		ITGA2B
196	287.1	Bernard-Soulier_syndrome	2	0	75.6471		GP1BA, GP9
783	275.3	Hypophosphatemia	2	1	74.828	PHEX	CLCN5
1028	319	Mowat-Wilson_syndrome	2	1	74.7516	ZEB2	GEMIN2
92	319	Alpha-thalassemia/mental_retardation_syndrome	2	0	74.7516		ATRX, PQBP1
1465	319	Sutherland-Haan_syndrome-like	2	0	74.7516		ATRX, PQBP1
903	255.8	Lipoid_adrenal_hyperplasia	2	2	74.3037	CYP11A1, STAR
291	435.9	Cerebral_amyloid_angiopathy	2	1	73.7564	ABCA1	CST3
126	366.9	Anterior_segment_anomalies_and_cataract	2	1	72.6319	EYA1	FOXC1
812	780.52	Insomnia	2	1	70.656	GABRB3	PRNP
822	365.9	Iridogoniodysgenesis	2	1	69.7247	PITX2	FOXC1
589	365.9	Glaucoma	2	0	69.7247		MYOC, OPTN
1573	709	Waardenburg-Shah_syndrome	2	2	66.5172	EDNRB, SOX10
390	555.9	Crohn_disease	2	0	65.4784		DLG5, NOD2
617	240.9	Goiter	2	0	64.6752		TG, TPO
1179	577.0	Pancreatitis	2	2	63.0766	CFTR, SPINK1
17	272.5	Abetalipoproteinemia	2	2	59.797	APOB, MTTP
762	272.5	Hypoalphalipoproteinemia	2	0	59.797		APOA1
1081	592.0	Nephrolithiasis	2	0	59.6684		CLCN5, ZNF365
1572	759.6	von_Hippel-Lindau_syndrome	2	2	48.8014	CCND1, VHL
1107	272.2	Niemann-Pick_disease	2	2	48.2982	NPC2, SMPD1
644	272.9	HDL_cholesterol_level_QTL	2	2	47.1564	ABCA1, ESR1
514	726.91	Exostoses	2	2	39.1278	EXT1, EXT2
1050	205.1	Myelomonocytic_leukemia,_chronic	1	1	100	PDGFRB
1322	191.9	Rhabdoid_tumors	1	1	98.1381	SMARCB1
1138	191.9	Oligodendroglioma	1	1	98.1381	PTEN
482	199.1	Endplate_acetylcholinesterase_deficiency	1	1	97.4254	COLQ
1449	151.9	Stomach_cancer	1	1	95.978	KRAS
225	586	Bradyopsia	1	0	95.3653		RGS9
913	335.20	Lower_motor_neuron_disease,_progressive,_without_sensory_symptoms	1	1	95.0629	DCTN1
1183	158.8	Papillary_serous_carcinoma_of_the_peritoneum	1	0	92.7455		BRCA1
2265	239.1	Carcinoid_tumor_of_lung	1	1	92.5535	MEN1
604	276.2	Glutathione_synthetase_deficiency	1	0	91.6031		GSS
1206	277.3	Periodic_fever,_familial	1	1	91.5565	TNFRSF1A
733	276.7	Hyperkalemic_periodic_paralysis	1	0	90.7153		SCN4A
1174	333.0	Pallidopontonigral_degeneration	1	0	90.7033		MAPT
1463	747.22	Supravalvar_aortic_stenosis	1	0	90.6576		ELN
510	348.3	Ethylmalonic_encephalopathy	1	1	89.4661	ETHE1
594	593.9	Glomerulocystic_kidney_disease,_hypoplastic	1	1	89.3612	HNF1B
3144	593.9	Optic_nerve_coloboma_with_renal_disease	1	1	89.3612	PAX2
1077	425.4	Naxos_disease	1	1	88.7009	JUP
117	425.4	Angiotensin_I-converting_enzyme	1	1	88.7009	ACE
875	425.4	Left_ventricular_noncompaction	1	0	88.7009		DTNA
1113	425.4	Noncompaction_of_left_ventricular_myocardium	1	0	88.7009		TAZ
935	281.9	Macrocytic_anemia	1	0	88.5773		IRF1
481	780.09	Endotoxin_hyporesponsiveness	1	0	88.5347		TLR4
1462	356.8	Supranuclear_palsy	1	0	88.5263		MAPT
299	260	CETP_deficiency	1	0	88.265		CETP
5291	416	Pulmonary_hypertension,_familial_primary	1	1	87.538	BMPR2
1084	403.90	Nephropathy-hypertension	1	1	87.3587	CFH
500	581.9	Epstein_syndrome	1	1	87.1435	MYH9
1080	581.9	Nephrogenic_syndrome_of_inappropriate_antidiuresis	1	1	87.1435	AVPR2
993	581.9	Mesangial_sclerosis	1	1	87.1435	WT1
1296	283.9	Pyropoikilocytosis	1	0	86.7169		SPTA1
456	285.8	Dyserythropoietic_anemia	1	1	86.594	GATA1
82	728.2	Allan-Herndon-Dudley_syndrome	1	0	86.2705		SLC16A2
772	251.2	Hypoglycemia	1	0	86.1835		ABCC8
732	251.2	Hyperinsulinism-hyperammonemia_syndrome	1	0	86.1835		GLUD1
3558	427.41	Ventricular_fibrillation,_idiopathic	1	0	85.8393		SCN5A
298	239.8	Cervical_carcinoma	1	1	85.7459	FGFR3
1589	294.0	Wernicke-Korsakoff_syndrome	1	1	85.7322	TKT
571	287.2	Gardner_syndrome	1	1	85.6509	APC
238	710.1	Buschke-Ollendorff_syndrome	1	1	84.9842	LEMD3
1066	239.2	Myxoma,_intracardiac	1	1	84.7588	PRKAR1A
231	359.9	Brody_myopathy	1	1	84.6535	ATP2A1
1018	359.9	Miyoshi_myopathy	1	0	84.6535		DYSF
1333	359.9	Rippling_muscle_disease	1	0	84.6535		CAV3
1061	359.9	Myotilinopathy	1	0	84.6535		MYOT
712	331.4	Hydrocephalus	1	1	84.6291	L1CAM
475	492.8	Emphysema	1	0	84.5496		SERPINA1
130	441.9	Aortic_aneurysm	1	1	84.4165	FBN1
102	357.4	Amyloid_neuropathy	1	0	84.4025		TTR
1611	279.3	XLA_and_isolated_growth_hormone_deficiency	1	0	84.2202		BTK
799	583.9	IgG_receptor_I,_phagocytic,_familial_deficiency_of	1	0	83.8486		FCGR1A
1085	583.9	Nephropathy	1	0	83.8486		CD151
360	496	COPD,_rate_of_decline_of_lung_function_in	1	0	83.7578		MMP1
750	273.8	Hyperproreninemia	1	1	83.6591	REN
1318	273.8	Retinol_binding_protein,_deficiency_of	1	1	83.6591	RBP4
105	273.8	Analbuminemia	1	0	83.6591		ALB
165	273.8	Atransferrinemia	1	0	83.6591		TF
1056	285.9	Myoglobinuria/hemolysis_due_to_PGK_deficiency	1	0	82.7855		PGK1
1565	286.7	Vitamin_K-dependent_coagulation_defect	1	1	82.6322	GGCX
294	437.1	Cerebrovascular_disease,_occlusive	1	0	82.5989		SERPINA3
1529	251.8	Tropical_calcific_pancreatitis	1	1	82.5513	SPINK1
1510	703.8	Toenail_dystrophy,_isolated	1	1	82.2906	COL7A1
1398	289.9	Sitosterolemia	1	0	82.1033		ABCG5
1135	359.1	Oculopharyngeal_muscular_dystorphy	1	1	82.0982	PABPN1
451	359.1	Duchenne_muscular_dystrophy	1	0	82.0982		DMD
895	348.8	Lhermitte-Duclos_syndrome	1	1	82.0958	PTEN
1368	286.9	Sebastian_syndrome	1	1	82.0502	MYH9
679	286.9	High-molecular-weight_kininogen_deficiency	1	0	82.0502		KNG1
1234	286.9	Plasmin_inhibitor_deficiency	1	0	82.0502		SERPINF2
581	784.69	Gerstmann-Straussler_disease	1	0	81.9982		PRNP
761	255.4	Hypoaldosteronism	1	1	81.1285	CYP11B2
598	255.4	Glucocorticoid_deficiency	1	1	81.1285	MC2R
833	448.0	Juvenile_polyposis/hereditary_hemorrhagic_telangiectasia_syndrome	1	1	81.1241	SMAD4
1039	728.9	Muscle_hypertrophy	1	0	80.9219		PHKA1
163	440.9	Atherosclerosis	1	0	80.86		ALOX5
1603	253.5	Wolfram_syndrome	1	0	80.7478		WFS1
1122	334.3	Nucleoside_phosphorylase_deficiency,_immunodeficiency_due_to	1	0	80.5476		PNP
809	253.2	Infundibular_hypoplasia_and_hypopituitarism	1	1	80.4355	SOX3
1195	333.5	Paroxysmal_kinesigenic_choreoathetosis	1	0	80.409		PDC
415	333.5	Dentatorubro-pallidoluysian_atrophy	1	0	80.409		ATN1
1614	389.9	Yemenite_deaf-blind_hypopigmentation_syndrome	1	1	80.0597	SOX10
792	389.9	Hystrix-like_ichthyosis_with_deafness	1	1	80.0597	GJB2
845	389.9	Keratoderma,_palmoplantar,_with_deafness	1	1	80.0597	GJB2
843	389.9	Keratitis-ichthyosis-deafness_syndrome	1	1	80.0597	GJB2
1022	389.9	Mohr-Tranebjaerg_syndrome	1	0	80.0597		TIMM8A
254	275.4	Calcinosis,_tumoral	1	1	80.021	FGF23
699	281.3	Homocystinuria-megaloblastic_anemia,_cbl_E_type	1	0	79.8903		MTRR
1274	791.0	Proteinuria	1	0	79.8428		CLCN5
1441	349.9	STAT1_deficiency	1	1	79.8088	STAT1
1575	710.3	Wagner_syndrome	1	1	79.5487	COL2A1
770	286.3	Hypofibrinogenemia	1	1	79.5439	FGG
460	286.3	Dysprothrombinemia	1	1	79.5439	F2
542	286.3	Fitzgerald_factor_deficiency	1	0	79.5439		KNG1
350	286.3	Combined_factor_V_and_VIII_deficiency	1	0	79.5439		LMAN1
261	448.9	Capillary_malformations	1	1	79.4309	RASA1
686	791.9	HMG-CoA_deficiency	1	1	79.3781	HMGCL
854	733.90	Kniest_dysplasia	1	1	79.0886	COL2A1
791	790.6	Hypouricemia	1	0	79.005		SLC22A12
759	790.6	Hyperuricemic_nephropathy	1	0	79.005		UMOD
545	345.90	Focal_cortical_dysplasia,_Taylor_balloon_cell_type	1	1	78.7702	TSC1
1057	345.90	Myokymia_with_neonatal_epilepsy	1	1	78.7702	KCNQ2
921	457.1	Lymphedema	1	1	78.4111	FLT4
331	781.3	Ciliary_dyskinesia	1	0	77.5594		DNAI1
896	276.8	Liddle_syndrome	1	1	76.8249	SCNN1B
597	239.7	Glomuvenous_malformations	1	0	76.672		GLMN
1591	279.4	WHIM_syndrome	1	1	76.3203	CXCR4
781	252.1	Hypoparathyroidism	1	1	75.3336	GATA3
850	709.8	Kindler_syndrome	1	1	74.8889	FERMT1
167	709.8	Atrichia_with_papular_lesions	1	0	74.8889		HR
2365	414.9	Coronary_spasms	1	1	74.8585	NOS3
782	275.3	Hypophosphatasia	1	1	74.828	ALPL
1576	319	WAGR_syndrome	1	1	74.7516	WT1
955	319	MASA_syndrome	1	1	74.7516	L1CAM
1617	319	Zlotogora-Ogur_syndrome	1	0	74.7516		PVRL1
618	319	Goldberg-Shprintzen_megacolon_syndrome	1	0	74.7516		KIAA1279
1309	319	Renpenning_syndrome	1	0	74.7516		PQBP1
1298	577.8	Rabson-Mendenhall_syndrome	1	0	74.7493		INSR
36	701.1	Acrokeratosis_verruciformis	1	1	73.7123	ATP2A2
458	701.1	Dyskeratosis	1	0	73.7123		DKC1
396	701.1	Cyclic_ichthyosis_with_epidermolytic_hyperkeratosis	1	0	73.7123		KRT1
622	275.0	GRACILE_syndrome	1	0	72.2932		BCS1L
665	275.0	Hemosiderosis,_systemic,_due_to_aceruloplasminemia	1	0	72.2932		CP
1394	427.81	Sick_sinus_syndrome	1	0	72.2887		SCN5A
647	426.6	Heart_block	1	0	72.2667		SCN5A
987	322.9	Meningococcal_disease	1	0	71.9858		MBL2
3079	576.1	Neonatal_ichthyosis-sclerosing_cholangitis_syndrome	1	1	71.7868	CLDN1
256	569.89	Camptodactyly-arthropathy-coxa_vara-pericarditis_syndrome	1	0	71.7433		SEPT9
919	695.4	Lupus_erythematosus	1	0	71.6761		FCGR2A
1036	423.9	Mulibrey_nanism	1	0	71.0065		TRIM37
755	242.90	Hyperthyroidism	1	0	70.8683		TPO
754	242.90	Hyperthroidism	1	0	70.8683		TSHR
1388	553.8	Shprintzen-Goldberg_syndrome	1	1	70.6543	FBN1
309	574.20	Cholelithiasis	1	0	70.1486		ABCB4
823	365.9	Iris_hypoplasia_and_glaucoma	1	0	69.7247		FOXC1
1514	518.0	Townes-Brocks_syndrome	1	1	69.6199	SALL1
8350	790.5	Combined_SAP_deficiency	1	1	68.7895	PSAP
1288	696.1	Psoraisis	1	0	68.6766		NOD2
859	271.3	Lacticacidemia_due_to_PDX1_deficiency	1	1	67.7789	PDX1
512	271.3	Exertional_myoglobinuria_due_to_deficiency_of_LDH-A	1	0	67.7789		LDHA
858	271.3	Lactate_dehydrogenase-B_deficiency	1	0	67.7789		LDHB
599	271.3	Glucose/galactose_malabsorption	1	0	67.7789		SLC5A1
1521	333.1	Tremor,_familial_essential	1	0	67.3268		HS1BP3
3512	244.9	Total_iodide_organification_defect	1	0	67.1664		TPO
1245	211.3	Polyposis	1	1	66.9767	SMAD4
46	211.3	Adenoma,_periampullary	1	1	66.9767	APC
1386	709	Shah-Waardenburg_syndrome	1	1	66.5172	EDN3
269	709	Carney_complex	1	1	66.5172	PRKAR1A
376	729.82	Cramps,_potassium-aggravated	1	0	66.4571		SCN4A
915	401.9	Low_renin_hypertension	1	1	64.5392	CYP11B2
3572	286.4	von_Willebrand_disease	1	0	62.963		VWF
1145	351.8	Oral-facial-digital_syndrome	1	0	62.9076		OFD1
2969	193	Medullary_thyroid_carcinoma	1	1	62.3569	RET
1550	592.9	Urolithiasise	1	1	62.3203	SLC34A1
1601	426.7	Wolff-Parkinson-White_syndrome	1	0	61.1996		PRKAG2
450	277.4	Dubin-Johnson_syndrome	1	0	60.0958		ABCC2
906	272.5	Lipoprotein_lipase_deficiency	1	1	59.797	LPL
1473	272.5	Tangier_disease	1	1	59.797	ABCA1
763	272.5	Hypobetalipoproteinemia	1	1	59.797	APOB
509	246.8	Estrogen_resistance	1	1	59.1171	ESR1
453	246.8	Dysalbuminemic_hyperthyroxinemia	1	0	59.1171		ALB
2053	227.0	Adrenal_adenoma	1	1	58.9802	MEN1
1397	733.99	Simpson-Golabi-Behmel_syndrome	1	1	57.3519	GPC3
849	733.99	Keutel_syndrome	1	1	57.3519	MGP
982	733.99	Melorheostosis_with_osteopoikilosis	1	1	57.3519	LEMD3
741	733.99	Hyperostosis,_endosteal	1	0	57.3519		LRP5
1436	733.99	Spondylometaphyseal_dysplasia	1	0	57.3519		COL10A1
1293	733.99	Pycnodysostosis	1	0	57.3519		CTSK
275	354.0	Carpal_tunnel_syndrome,_familial	1	0	54.8289		TTR
83	477.9	Allergic_rhinitis	1	0	54.0563		IL13
526	272.8	Farber_lipogranulomatosis	1	1	52.8767	ASAH1
2903	272.8	Lipoid_proteinosis	1	0	52.8767		ECM1
1191	759.6	Parkes_Weber_syndrome	1	1	48.8014	RASA1
1175	759.6	Pallister-Hall_syndrome	1	1	48.8014	GLI3
372	759.6	Cowden_disease	1	1	48.8014	PTEN
1214	759.6	Peutz-Jeghers_syndrome	1	1	48.8014	STK11
2350	272.2	Combined_hyperlipemia	1	1	48.2982	LPL
719	272.2	Hyperapobetalipoproteinemia	1	0	48.2982		PPARA
1355	272.2	Schindler_disease	1	0	48.2982		NAGA
737	272.4	Hyperlipoproteinemia	1	1	47.4121	APOE
1442	272.9	Statins	1	1	47.1564	HMGCR
4666	272.9	Hepatic_lipase_deficiency	1	1	47.1564	LIPC
716	272.9	Hyperalphalipoproteinemia	1	0	47.1564		CETP
558	371.57	Fuchs_endothelial_corneal_dystrophy	1	0	43.7601		COL8A2
2174	245.2	Autoimmune_thyroid_disease	1	0	39.9155		TG
1552	218.9	Uterine_leiomyoma	1	1	39.579	HMGA2
3037	218.9	Multiple_cutaneous_and_uterine_leiomyomata	1	1	39.579	FH
