# Supplementary material for: Network Modules of the Cross-Species Genotype-Phenotype Map Reflect the Clinical Severity of Human Diseases
Source: PLoS One. 2015 Aug 24;10(8):e0136300. doi: 10.1371/journal.pone.0136300 (PMC4547739; doi:10.1371/journal.pone.0136300)
Supplement: S4 Table — (TXT) [file pone.0136300.s006.txt]

ENSG00000002586	ENSG00000135018
ENSG00000002746	ENSG00000180879
ENSG00000002822	ENSG00000137699
ENSG00000005436	ENSG00000137076
ENSG00000006611	ENSG00000182040
ENSG00000008952	ENSG00000025796
ENSG00000010295	ENSG00000165188
ENSG00000010803	ENSG00000178307
ENSG00000010810	ENSG00000169398
ENSG00000011295	ENSG00000125351
ENSG00000011304	ENSG00000077312
ENSG00000011590	ENSG00000131721
ENSG00000012048	ENSG00000138376
ENSG00000012822	ENSG00000104946
ENSG00000012963	ENSG00000153944
ENSG00000015479	ENSG00000116830
ENSG00000025800	ENSG00000124207
ENSG00000030582	ENSG00000100038
ENSG00000048540	ENSG00000160062
ENSG00000048740	ENSG00000111701
ENSG00000049323	ENSG00000082781
ENSG00000051108	ENSG00000159433
ENSG00000052802	ENSG00000147383
ENSG00000054148	ENSG00000160972
ENSG00000054356	ENSG00000160460
ENSG00000056558	ENSG00000118503
ENSG00000057657	ENSG00000065717
ENSG00000060566	ENSG00000143578
ENSG00000063244	ENSG00000160201
ENSG00000065526	ENSG00000116478
ENSG00000066379	ENSG00000147140
ENSG00000066427	ENSG00000165280
ENSG00000067445	ENSG00000112578
ENSG00000069424	ENSG00000136003
ENSG00000070367	ENSG00000116903
ENSG00000071051	ENSG00000148053
ENSG00000071575	ENSG00000165392
ENSG00000072110	ENSG00000159840
ENSG00000072201	ENSG00000160062
ENSG00000072310	ENSG00000100811
ENSG00000073711	ENSG00000080839
ENSG00000074800	ENSG00000196459
ENSG00000074842	ENSG00000160932
ENSG00000075856	ENSG00000169083
ENSG00000075945	ENSG00000197122
ENSG00000076382	ENSG00000155087
ENSG00000077522	ENSG00000117155
ENSG00000077684	ENSG00000134086
ENSG00000077942	ENSG00000141646
ENSG00000078328	ENSG00000106459
ENSG00000078401	ENSG00000163273
ENSG00000078699	ENSG00000169375
ENSG00000078902	ENSG00000100284
ENSG00000079102	ENSG00000109906
ENSG00000080561	ENSG00000089289
ENSG00000081479	ENSG00000118271
ENSG00000085365	ENSG00000140497
ENSG00000086730	ENSG00000124181
ENSG00000087077	ENSG00000183386
ENSG00000087095	ENSG00000187672
ENSG00000087152	ENSG00000177600
ENSG00000087448	ENSG00000130307
ENSG00000089775	ENSG00000127191
ENSG00000090006	ENSG00000105329
ENSG00000090061	ENSG00000130307
ENSG00000090539	ENSG00000128791
ENSG00000091073	ENSG00000185002
ENSG00000091136	ENSG00000142156
ENSG00000091428	ENSG00000133818
ENSG00000092203	ENSG00000110422
ENSG00000095787	ENSG00000171346
ENSG00000095951	ENSG00000166949
ENSG00000099139	ENSG00000143839
ENSG00000099622	ENSG00000137076
ENSG00000099917	ENSG00000165629
ENSG00000100151	ENSG00000143761
ENSG00000100211	ENSG00000168036
ENSG00000100320	ENSG00000183283
ENSG00000100567	ENSG00000100902
ENSG00000101040	ENSG00000157077
ENSG00000101365	ENSG00000166411
ENSG00000101439	ENSG00000133401
ENSG00000101624	ENSG00000131095
ENSG00000101811	ENSG00000125755
ENSG00000102096	ENSG00000166136
ENSG00000102103	ENSG00000121931
ENSG00000102753	ENSG00000198959
ENSG00000102935	ENSG00000143799
ENSG00000102977	ENSG00000128513
ENSG00000103024	ENSG00000104969
ENSG00000103154	ENSG00000120498
ENSG00000103226	ENSG00000141198
ENSG00000103275	ENSG00000165659
ENSG00000103342	ENSG00000120705
ENSG00000103423	ENSG00000204210
ENSG00000103528	ENSG00000166925
ENSG00000104859	ENSG00000131721
ENSG00000104904	ENSG00000115758
ENSG00000104936	ENSG00000132155
ENSG00000104964	ENSG00000184302
ENSG00000105245	ENSG00000139517
ENSG00000105254	ENSG00000127824
ENSG00000105409	ENSG00000109917
ENSG00000105663	ENSG00000166949
ENSG00000105810	ENSG00000118971
ENSG00000105856	ENSG00000170365
ENSG00000106366	ENSG00000109072
ENSG00000106511	ENSG00000146469
ENSG00000106541	ENSG00000108590
ENSG00000107295	ENSG00000170248
ENSG00000107317	ENSG00000122420
ENSG00000107816	ENSG00000131721
ENSG00000108292	ENSG00000153879
ENSG00000108309	ENSG00000181467
ENSG00000108395	ENSG00000197343
ENSG00000108561	ENSG00000136450
ENSG00000110492	ENSG00000115415
ENSG00000111011	ENSG00000138433
ENSG00000111605	ENSG00000167005
ENSG00000111640	ENSG00000137076
ENSG00000112081	ENSG00000137076
ENSG00000112214	ENSG00000117245
ENSG00000112559	ENSG00000197123
ENSG00000112578	ENSG00000135451
ENSG00000112592	ENSG00000165417
ENSG00000112773	ENSG00000185551
ENSG00000113249	ENSG00000196189
ENSG00000114030	ENSG00000115415
ENSG00000114062	ENSG00000136573
ENSG00000114107	ENSG00000160062
ENSG00000115145	ENSG00000185359
ENSG00000115317	ENSG00000184047
ENSG00000115380	ENSG00000141646
ENSG00000115641	ENSG00000157077
ENSG00000115756	ENSG00000140382
ENSG00000117153	ENSG00000167208
ENSG00000117569	ENSG00000182872
ENSG00000117632	ENSG00000173744
ENSG00000118785	ENSG00000161638
ENSG00000118898	ENSG00000136603
ENSG00000119401	ENSG00000135018
ENSG00000119878	ENSG00000137267
ENSG00000120802	ENSG00000160789
ENSG00000121022	ENSG00000170881
ENSG00000122386	ENSG00000127191
ENSG00000122565	ENSG00000122779
ENSG00000122862	ENSG00000163737
ENSG00000123358	ENSG00000143171
ENSG00000124233	ENSG00000154229
ENSG00000125457	ENSG00000157344
ENSG00000125817	ENSG00000129484
ENSG00000125970	ENSG00000197912
ENSG00000126254	ENSG00000183386
ENSG00000126581	ENSG00000171552
ENSG00000126583	ENSG00000170027
ENSG00000127191	ENSG00000167395
ENSG00000127445	ENSG00000155329
ENSG00000128596	ENSG00000175213
ENSG00000129083	ENSG00000138768
ENSG00000129518	ENSG00000131043
ENSG00000130307	ENSG00000167565
ENSG00000130402	ENSG00000148429
ENSG00000130706	ENSG00000176946
ENSG00000130723	ENSG00000204371
ENSG00000130770	ENSG00000170004
ENSG00000130985	ENSG00000170430
ENSG00000131242	ENSG00000183763
ENSG00000131626	ENSG00000177380
ENSG00000131831	ENSG00000197860
ENSG00000132305	ENSG00000143553
ENSG00000133265	ENSG00000204389
ENSG00000134308	ENSG00000175567
ENSG00000134686	ENSG00000163935
ENSG00000134758	ENSG00000164414
ENSG00000134769	ENSG00000152818
ENSG00000134899	ENSG00000173812
ENSG00000135018	ENSG00000177613
ENSG00000137077	ENSG00000144648
ENSG00000137440	ENSG00000142798
ENSG00000138293	ENSG00000186350
ENSG00000139946	ENSG00000173889
ENSG00000140092	ENSG00000198670
ENSG00000140350	ENSG00000169271
ENSG00000140481	ENSG00000160062
ENSG00000140600	ENSG00000197386
ENSG00000140682	ENSG00000163513
ENSG00000141510	ENSG00000164938
ENSG00000142599	ENSG00000158161
ENSG00000142698	ENSG00000157110
ENSG00000142798	ENSG00000188783
ENSG00000143514	ENSG00000156697
ENSG00000143889	ENSG00000198563
ENSG00000144747	ENSG00000151422
ENSG00000144810	ENSG00000186852
ENSG00000145332	ENSG00000160193
ENSG00000147133	ENSG00000178913
ENSG00000148400	ENSG00000173039
ENSG00000149179	ENSG00000198844
ENSG00000151849	ENSG00000173757
ENSG00000153066	ENSG00000171346
ENSG00000155093	ENSG00000175216
ENSG00000155304	ENSG00000188021
ENSG00000156709	ENSG00000204389
ENSG00000157927	ENSG00000198089
ENSG00000158669	ENSG00000172432
ENSG00000159322	ENSG00000171148
ENSG00000159348	ENSG00000172115
ENSG00000159409	ENSG00000196781
ENSG00000162298	ENSG00000169925
ENSG00000162373	ENSG00000178585
ENSG00000163032	ENSG00000185519
ENSG00000163110	ENSG00000204599
ENSG00000163743	ENSG00000169083
ENSG00000164077	ENSG00000197702
ENSG00000165119	ENSG00000197122
ENSG00000166925	ENSG00000171425
ENSG00000169084	ENSG00000196459
ENSG00000182944	ENSG00000197279
ENSG00000183337	ENSG00000196353
ENSG00000198954	ENSG00000204197
ENSG00000004975	ENSG00000141510
ENSG00000006283	ENSG00000160803
ENSG00000023902	ENSG00000187555
ENSG00000048991	ENSG00000124788
ENSG00000049449	ENSG00000124788
ENSG00000050165	ENSG00000160803
ENSG00000064607	ENSG00000124788
ENSG00000065485	ENSG00000160803
ENSG00000067191	ENSG00000111676
ENSG00000067840	ENSG00000165702
ENSG00000069667	ENSG00000087191
ENSG00000073050	ENSG00000137074
ENSG00000079332	ENSG00000124788
ENSG00000079432	ENSG00000151849
ENSG00000083168	ENSG00000111676
ENSG00000084463	ENSG00000102103
ENSG00000086289	ENSG00000160803
ENSG00000089091	ENSG00000165702
ENSG00000090097	ENSG00000169564
ENSG00000092098	ENSG00000111676
ENSG00000094796	ENSG00000111676
ENSG00000097021	ENSG00000124788
ENSG00000100147	ENSG00000160803
ENSG00000100239	ENSG00000124788
ENSG00000100354	ENSG00000160803
ENSG00000100403	ENSG00000124788
ENSG00000101901	ENSG00000142599
ENSG00000102710	ENSG00000124788
ENSG00000103089	ENSG00000160803
ENSG00000105357	ENSG00000165702
ENSG00000105429	ENSG00000165702
ENSG00000105894	ENSG00000160803
ENSG00000107164	ENSG00000112531
ENSG00000110427	ENSG00000124788
ENSG00000111077	ENSG00000165702
ENSG00000111676	ENSG00000198373
ENSG00000112531	ENSG00000165119
ENSG00000114204	ENSG00000135018
ENSG00000116157	ENSG00000160803
ENSG00000116260	ENSG00000160803
ENSG00000117245	ENSG00000165702
ENSG00000118946	ENSG00000160803
ENSG00000121058	ENSG00000124788
ENSG00000121864	ENSG00000137074
ENSG00000122085	ENSG00000124788
ENSG00000124225	ENSG00000160803
ENSG00000126461	ENSG00000160803
ENSG00000126803	ENSG00000133265
ENSG00000129474	ENSG00000165702
ENSG00000132274	ENSG00000142599
ENSG00000134590	ENSG00000135018
ENSG00000135049	ENSG00000205978
ENSG00000135249	ENSG00000165702
ENSG00000135374	ENSG00000160803
ENSG00000135837	ENSG00000137074
ENSG00000136536	ENSG00000187555
ENSG00000137074	ENSG00000152422
ENSG00000137098	ENSG00000160803
ENSG00000139055	ENSG00000160803
ENSG00000144596	ENSG00000165702
ENSG00000146469	ENSG00000160803
ENSG00000149451	ENSG00000160803
ENSG00000151835	ENSG00000166925
ENSG00000155760	ENSG00000160803
ENSG00000158019	ENSG00000165702
ENSG00000159399	ENSG00000160803
ENSG00000159884	ENSG00000160803
ENSG00000160145	ENSG00000165702
ENSG00000160803	ENSG00000196504
ENSG00000162227	ENSG00000185057
ENSG00000162591	ENSG00000165702
ENSG00000163635	ENSG00000179262
ENSG00000164587	ENSG00000185057
ENSG00000165702	ENSG00000184916
ENSG00000168209	ENSG00000170606
ENSG00000169564	ENSG00000179950
ENSG00000172379	ENSG00000187555
ENSG00000175550	ENSG00000185057
ENSG00000187147	ENSG00000187555
ENSG00000196116	ENSG00000204842
ENSG00000204463	ENSG00000204842
ENSG00000000003	ENSG00000170004
ENSG00000000419	ENSG00000079335
ENSG00000000419	ENSG00000100206
ENSG00000000419	ENSG00000104221
ENSG00000000419	ENSG00000109906
ENSG00000000419	ENSG00000110768
ENSG00000000419	ENSG00000136908
ENSG00000000419	ENSG00000144021
ENSG00000000419	ENSG00000157873
ENSG00000000419	ENSG00000166333
ENSG00000000419	ENSG00000174307
ENSG00000000419	ENSG00000179085
ENSG00000000419	ENSG00000179222
ENSG00000000419	ENSG00000184489
ENSG00000000457	ENSG00000092820
ENSG00000000938	ENSG00000015285
ENSG00000000938	ENSG00000075785
ENSG00000000938	ENSG00000085832
ENSG00000000938	ENSG00000101266
ENSG00000000938	ENSG00000103653
ENSG00000000938	ENSG00000110395
ENSG00000000938	ENSG00000111424
ENSG00000000938	ENSG00000114573
ENSG00000000938	ENSG00000115325
ENSG00000000938	ENSG00000115446
ENSG00000000938	ENSG00000115977
ENSG00000000938	ENSG00000117090
ENSG00000000938	ENSG00000134308
ENSG00000000938	ENSG00000137486
ENSG00000000938	ENSG00000142541
ENSG00000000938	ENSG00000142676
ENSG00000000938	ENSG00000145335
ENSG00000000938	ENSG00000145425
ENSG00000000938	ENSG00000153071
ENSG00000000938	ENSG00000156482
ENSG00000000938	ENSG00000165025
ENSG00000000938	ENSG00000169398
ENSG00000000938	ENSG00000180353
ENSG00000000938	ENSG00000183625
ENSG00000000938	ENSG00000185275
ENSG00000000938	ENSG00000197122
ENSG00000000938	ENSG00000197958
ENSG00000000971	ENSG00000080910
ENSG00000000971	ENSG00000125730
ENSG00000000971	ENSG00000132693
ENSG00000000971	ENSG00000137801
ENSG00000000971	ENSG00000148926
ENSG00000000971	ENSG00000152592
ENSG00000000971	ENSG00000169896
ENSG00000000971	ENSG00000188404
ENSG00000000971	ENSG00000205403
ENSG00000001084	ENSG00000023909
ENSG00000001167	ENSG00000012048
ENSG00000001167	ENSG00000062725
ENSG00000001167	ENSG00000065150
ENSG00000001167	ENSG00000066136
ENSG00000001167	ENSG00000085511
ENSG00000001167	ENSG00000101444
ENSG00000001167	ENSG00000105698
ENSG00000001167	ENSG00000108424
ENSG00000001167	ENSG00000112658
ENSG00000001167	ENSG00000116649
ENSG00000001167	ENSG00000120837
ENSG00000001167	ENSG00000123374
ENSG00000001167	ENSG00000126005
ENSG00000001167	ENSG00000131979
ENSG00000001167	ENSG00000136450
ENSG00000001167	ENSG00000136931
ENSG00000001167	ENSG00000137309
ENSG00000001167	ENSG00000143190
ENSG00000001167	ENSG00000151247
ENSG00000001167	ENSG00000158773
ENSG00000001167	ENSG00000160200
ENSG00000001167	ENSG00000164346
ENSG00000001167	ENSG00000165156
ENSG00000001167	ENSG00000165629
ENSG00000001167	ENSG00000174306
ENSG00000001167	ENSG00000177606
ENSG00000001167	ENSG00000178764
ENSG00000001167	ENSG00000185591
ENSG00000001167	ENSG00000187109
ENSG00000001167	ENSG00000205339
ENSG00000001617	ENSG00000099250
ENSG00000001617	ENSG00000112715
ENSG00000001617	ENSG00000118257
ENSG00000001617	ENSG00000129214
ENSG00000001617	ENSG00000130985
ENSG00000001617	ENSG00000168917
ENSG00000001626	ENSG00000033867
ENSG00000001626	ENSG00000047932
ENSG00000001626	ENSG00000050438
ENSG00000001626	ENSG00000065054
ENSG00000001626	ENSG00000072062
ENSG00000001626	ENSG00000086061
ENSG00000001626	ENSG00000092531
ENSG00000001626	ENSG00000092820
ENSG00000001626	ENSG00000101152
ENSG00000001626	ENSG00000106089
ENSG00000001626	ENSG00000109062
ENSG00000001626	ENSG00000114302
ENSG00000001626	ENSG00000127022
ENSG00000001626	ENSG00000132356
ENSG00000001626	ENSG00000137713
ENSG00000001626	ENSG00000154229
ENSG00000001626	ENSG00000171132
ENSG00000001626	ENSG00000174827
ENSG00000001626	ENSG00000185532
ENSG00000001626	ENSG00000198689
ENSG00000001631	ENSG00000116473
ENSG00000001631	ENSG00000119185
ENSG00000001631	ENSG00000173039
ENSG00000001631	ENSG00000182944
ENSG00000002016	ENSG00000051180
ENSG00000002016	ENSG00000073111
ENSG00000002016	ENSG00000085999
ENSG00000002016	ENSG00000097007
ENSG00000002016	ENSG00000103275
ENSG00000002016	ENSG00000104884
ENSG00000002016	ENSG00000106399
ENSG00000002016	ENSG00000112118
ENSG00000002016	ENSG00000113522
ENSG00000002016	ENSG00000116030
ENSG00000002016	ENSG00000117748
ENSG00000002016	ENSG00000132383
ENSG00000002016	ENSG00000163161
ENSG00000002016	ENSG00000165392
ENSG00000002016	ENSG00000175054
ENSG00000002016	ENSG00000175595
ENSG00000002330	ENSG00000071242
ENSG00000002330	ENSG00000072062
ENSG00000002330	ENSG00000100784
ENSG00000002330	ENSG00000101349
ENSG00000002330	ENSG00000102096
ENSG00000002330	ENSG00000107643
ENSG00000002330	ENSG00000108953
ENSG00000002330	ENSG00000112290
ENSG00000002330	ENSG00000117676
ENSG00000002330	ENSG00000128245
ENSG00000002330	ENSG00000129473
ENSG00000002330	ENSG00000132155
ENSG00000002330	ENSG00000134308
ENSG00000002330	ENSG00000135116
ENSG00000002330	ENSG00000137193
ENSG00000002330	ENSG00000137764
ENSG00000002330	ENSG00000137875
ENSG00000002330	ENSG00000138814
ENSG00000002330	ENSG00000140379
ENSG00000002330	ENSG00000142208
ENSG00000002330	ENSG00000143384
ENSG00000002330	ENSG00000145335
ENSG00000002330	ENSG00000149269
ENSG00000002330	ENSG00000164924
ENSG00000002330	ENSG00000166913
ENSG00000002330	ENSG00000170027
ENSG00000002330	ENSG00000171552
ENSG00000002330	ENSG00000171791
ENSG00000002330	ENSG00000172531
ENSG00000002330	ENSG00000175793
ENSG00000002330	ENSG00000177189
ENSG00000002330	ENSG00000182944
ENSG00000002330	ENSG00000197747
ENSG00000002330	ENSG00000198355
ENSG00000002586	ENSG00000071539
ENSG00000002586	ENSG00000108424
ENSG00000002586	ENSG00000135018
ENSG00000002586	ENSG00000160803
ENSG00000002586	ENSG00000165689
ENSG00000002586	ENSG00000167996
ENSG00000002586	ENSG00000182718
ENSG00000002586	ENSG00000186591
ENSG00000002586	ENSG00000196262
ENSG00000002726	ENSG00000079805
ENSG00000002726	ENSG00000102302
ENSG00000002726	ENSG00000110887
ENSG00000002746	ENSG00000107404
ENSG00000002746	ENSG00000165702
ENSG00000002746	ENSG00000180879
ENSG00000002746	ENSG00000187555
ENSG00000002822	ENSG00000072501
ENSG00000002822	ENSG00000080986
ENSG00000002822	ENSG00000101004
ENSG00000002822	ENSG00000108312
ENSG00000002822	ENSG00000108788
ENSG00000002822	ENSG00000114019
ENSG00000002822	ENSG00000117650
ENSG00000002822	ENSG00000120498
ENSG00000002822	ENSG00000121058
ENSG00000002822	ENSG00000125952
ENSG00000002822	ENSG00000127511
ENSG00000002822	ENSG00000137699
ENSG00000002822	ENSG00000137822
ENSG00000002822	ENSG00000147140
ENSG00000002822	ENSG00000154473
ENSG00000002822	ENSG00000164109
ENSG00000002822	ENSG00000165527
ENSG00000002822	ENSG00000169375
ENSG00000002822	ENSG00000185519
ENSG00000002822	ENSG00000197780
ENSG00000002834	ENSG00000005249
ENSG00000002834	ENSG00000071539
ENSG00000002834	ENSG00000075624
ENSG00000002834	ENSG00000112559
ENSG00000002834	ENSG00000134058
ENSG00000002834	ENSG00000138669
ENSG00000002834	ENSG00000143632
ENSG00000002834	ENSG00000159251
ENSG00000002834	ENSG00000159840
ENSG00000002834	ENSG00000183386
ENSG00000002834	ENSG00000185532
ENSG00000002834	ENSG00000188313
ENSG00000003056	ENSG00000100083
ENSG00000003056	ENSG00000103365
ENSG00000003056	ENSG00000105355
ENSG00000003056	ENSG00000125447
ENSG00000003056	ENSG00000137177
ENSG00000003056	ENSG00000143839
ENSG00000003147	ENSG00000115661
ENSG00000003147	ENSG00000125863
ENSG00000003147	ENSG00000205003
ENSG00000003393	ENSG00000166913
ENSG00000003400	ENSG00000003402
ENSG00000003400	ENSG00000015475
ENSG00000003400	ENSG00000026103
ENSG00000003400	ENSG00000056558
ENSG00000003400	ENSG00000060339
ENSG00000003400	ENSG00000064012
ENSG00000003400	ENSG00000067182
ENSG00000003400	ENSG00000096696
ENSG00000003400	ENSG00000103429
ENSG00000003400	ENSG00000105141
ENSG00000003400	ENSG00000106144
ENSG00000003400	ENSG00000110330
ENSG00000003400	ENSG00000132906
ENSG00000003400	ENSG00000138794
ENSG00000003400	ENSG00000139687
ENSG00000003400	ENSG00000158796
ENSG00000003400	ENSG00000160570
ENSG00000003400	ENSG00000163602
ENSG00000003400	ENSG00000164305
ENSG00000003400	ENSG00000165806
ENSG00000003400	ENSG00000168040
ENSG00000003400	ENSG00000181222
ENSG00000003400	ENSG00000196954
ENSG00000003402	ENSG00000056558
ENSG00000003402	ENSG00000064012
ENSG00000003402	ENSG00000075618
ENSG00000003402	ENSG00000099964
ENSG00000003402	ENSG00000100242
ENSG00000003402	ENSG00000104312
ENSG00000003402	ENSG00000104365
ENSG00000003402	ENSG00000104824
ENSG00000003402	ENSG00000105202
ENSG00000003402	ENSG00000105401
ENSG00000003402	ENSG00000106144
ENSG00000003402	ENSG00000109320
ENSG00000003402	ENSG00000115524
ENSG00000003402	ENSG00000120889
ENSG00000003402	ENSG00000125385
ENSG00000003402	ENSG00000127191
ENSG00000003402	ENSG00000132155
ENSG00000003402	ENSG00000135655
ENSG00000003402	ENSG00000137275
ENSG00000003402	ENSG00000138794
ENSG00000003402	ENSG00000143801
ENSG00000003402	ENSG00000147443
ENSG00000003402	ENSG00000157927
ENSG00000003402	ENSG00000158796
ENSG00000003402	ENSG00000160570
ENSG00000003402	ENSG00000164305
ENSG00000003402	ENSG00000165806
ENSG00000003402	ENSG00000168040
ENSG00000003402	ENSG00000171552
ENSG00000003402	ENSG00000178952
ENSG00000003402	ENSG00000189091
ENSG00000003402	ENSG00000204209
ENSG00000003436	ENSG00000010438
ENSG00000003436	ENSG00000100985
ENSG00000003436	ENSG00000110347
ENSG00000003436	ENSG00000118113
ENSG00000003436	ENSG00000126218
ENSG00000003436	ENSG00000137673
ENSG00000003436	ENSG00000137801
ENSG00000003436	ENSG00000196611
ENSG00000003436	ENSG00000197561
ENSG00000003756	ENSG00000063244
ENSG00000003756	ENSG00000087365
ENSG00000003756	ENSG00000089280
ENSG00000003756	ENSG00000099995
ENSG00000003756	ENSG00000100316
ENSG00000003756	ENSG00000101161
ENSG00000003756	ENSG00000115524
ENSG00000003756	ENSG00000121931
ENSG00000003756	ENSG00000125944
ENSG00000003756	ENSG00000135829
ENSG00000003756	ENSG00000136937
ENSG00000003756	ENSG00000143368
ENSG00000003756	ENSG00000144028
ENSG00000003756	ENSG00000147274
ENSG00000003756	ENSG00000149273
ENSG00000003756	ENSG00000168438
ENSG00000003756	ENSG00000169217
ENSG00000003756	ENSG00000169976
ENSG00000003756	ENSG00000177733
ENSG00000003756	ENSG00000183431
ENSG00000003756	ENSG00000189091
ENSG00000003756	ENSG00000204392
ENSG00000003987	ENSG00000104643
ENSG00000004059	ENSG00000090565
ENSG00000004059	ENSG00000100280
ENSG00000004059	ENSG00000100784
ENSG00000004059	ENSG00000132254
ENSG00000004059	ENSG00000143398
ENSG00000004059	ENSG00000151693
ENSG00000004142	ENSG00000100325
ENSG00000004142	ENSG00000106628
ENSG00000004142	ENSG00000109472
ENSG00000004142	ENSG00000132646
ENSG00000004142	ENSG00000143416
ENSG00000004399	ENSG00000127603
ENSG00000004455	ENSG00000011052
ENSG00000004455	ENSG00000066926
ENSG00000004455	ENSG00000075089
ENSG00000004455	ENSG00000104872
ENSG00000004455	ENSG00000104897
ENSG00000004455	ENSG00000123374
ENSG00000004455	ENSG00000124209
ENSG00000004455	ENSG00000129214
ENSG00000004455	ENSG00000143466
ENSG00000004455	ENSG00000159023
ENSG00000004455	ENSG00000171444
ENSG00000004455	ENSG00000175104
ENSG00000004455	ENSG00000180370
ENSG00000004455	ENSG00000189162
ENSG00000004468	ENSG00000010278
ENSG00000004468	ENSG00000010610
ENSG00000004468	ENSG00000182866
ENSG00000004468	ENSG00000198802
ENSG00000004468	ENSG00000203747
ENSG00000004478	ENSG00000088832
ENSG00000004478	ENSG00000101266
ENSG00000004478	ENSG00000107537
ENSG00000004478	ENSG00000108854
ENSG00000004478	ENSG00000113580
ENSG00000004478	ENSG00000115170
ENSG00000004478	ENSG00000137265
ENSG00000004478	ENSG00000142230
ENSG00000004478	ENSG00000151623
ENSG00000004478	ENSG00000167210
ENSG00000004478	ENSG00000174842
ENSG00000004478	ENSG00000175354
ENSG00000004478	ENSG00000177556
ENSG00000004487	ENSG00000047315
ENSG00000004487	ENSG00000089902
ENSG00000004487	ENSG00000100325
ENSG00000004487	ENSG00000109103
ENSG00000004487	ENSG00000116478
ENSG00000004487	ENSG00000132305
ENSG00000004487	ENSG00000135365
ENSG00000004487	ENSG00000137500
ENSG00000004487	ENSG00000143379
ENSG00000004487	ENSG00000160916
ENSG00000004487	ENSG00000164404
ENSG00000004487	ENSG00000166337
ENSG00000004487	ENSG00000168148
ENSG00000004487	ENSG00000169083
ENSG00000004660	ENSG00000118515
ENSG00000004660	ENSG00000134072
ENSG00000004660	ENSG00000142208
ENSG00000004660	ENSG00000152495
ENSG00000004660	ENSG00000170027
ENSG00000004660	ENSG00000183049
ENSG00000004660	ENSG00000198668
ENSG00000004700	ENSG00000132383
ENSG00000004700	ENSG00000182481
ENSG00000004700	ENSG00000186432
ENSG00000004776	ENSG00000152137
ENSG00000004776	ENSG00000170027
ENSG00000004777	ENSG00000010810
ENSG00000004779	ENSG00000196636
ENSG00000004799	ENSG00000131828
ENSG00000004799	ENSG00000150768
ENSG00000004838	ENSG00000117360
ENSG00000004838	ENSG00000166925
ENSG00000004838	ENSG00000169249
ENSG00000004866	ENSG00000204628
ENSG00000004897	ENSG00000011485
ENSG00000004897	ENSG00000089053
ENSG00000004897	ENSG00000094880
ENSG00000004897	ENSG00000105325
ENSG00000004897	ENSG00000111358
ENSG00000004897	ENSG00000117399
ENSG00000004897	ENSG00000125743
ENSG00000004897	ENSG00000127445
ENSG00000004897	ENSG00000130177
ENSG00000004897	ENSG00000136603
ENSG00000004897	ENSG00000145736
ENSG00000004897	ENSG00000153107
ENSG00000004897	ENSG00000153767
ENSG00000004897	ENSG00000156970
ENSG00000004897	ENSG00000164109
ENSG00000004897	ENSG00000164162
ENSG00000004897	ENSG00000164305
ENSG00000004897	ENSG00000166507
ENSG00000004897	ENSG00000166949
ENSG00000004897	ENSG00000175387
ENSG00000004897	ENSG00000176248
ENSG00000004897	ENSG00000180818
ENSG00000004897	ENSG00000186575
ENSG00000004939	ENSG00000029534
ENSG00000004939	ENSG00000104164
ENSG00000004939	ENSG00000104267
ENSG00000004939	ENSG00000112077
ENSG00000004939	ENSG00000127022
ENSG00000004939	ENSG00000147507
ENSG00000004939	ENSG00000159023
ENSG00000004939	ENSG00000159251
ENSG00000004939	ENSG00000163798
ENSG00000004939	ENSG00000165025
ENSG00000004939	ENSG00000167434
ENSG00000004948	ENSG00000110680
ENSG00000004948	ENSG00000122679
ENSG00000004948	ENSG00000132329
ENSG00000004948	ENSG00000158301
ENSG00000004948	ENSG00000165471
ENSG00000004948	ENSG00000196924
ENSG00000004948	ENSG00000198668
ENSG00000004961	ENSG00000184674
ENSG00000004975	ENSG00000006194
ENSG00000004975	ENSG00000063244
ENSG00000004975	ENSG00000067560
ENSG00000004975	ENSG00000072958
ENSG00000004975	ENSG00000078328
ENSG00000004975	ENSG00000100181
ENSG00000004975	ENSG00000100592
ENSG00000004975	ENSG00000100614
ENSG00000004975	ENSG00000101751
ENSG00000004975	ENSG00000103126
ENSG00000004975	ENSG00000111667
ENSG00000004975	ENSG00000111676
ENSG00000004975	ENSG00000117360
ENSG00000004975	ENSG00000120500
ENSG00000004975	ENSG00000120896
ENSG00000004975	ENSG00000124074
ENSG00000004975	ENSG00000124813
ENSG00000004975	ENSG00000126583
ENSG00000004975	ENSG00000127191
ENSG00000004975	ENSG00000131721
ENSG00000004975	ENSG00000131931
ENSG00000004975	ENSG00000136238
ENSG00000004975	ENSG00000137135
ENSG00000004975	ENSG00000137486
ENSG00000004975	ENSG00000140320
ENSG00000004975	ENSG00000140481
ENSG00000004975	ENSG00000141480
ENSG00000004975	ENSG00000141510
ENSG00000004975	ENSG00000145365
ENSG00000004975	ENSG00000146425
ENSG00000004975	ENSG00000149532
ENSG00000004975	ENSG00000151929
ENSG00000004975	ENSG00000154124
ENSG00000004975	ENSG00000154229
ENSG00000004975	ENSG00000157110
ENSG00000004975	ENSG00000159210
ENSG00000004975	ENSG00000160062
ENSG00000004975	ENSG00000161203
ENSG00000004975	ENSG00000163530
ENSG00000004975	ENSG00000163877
ENSG00000004975	ENSG00000166228
ENSG00000004975	ENSG00000166501
ENSG00000004975	ENSG00000170967
ENSG00000004975	ENSG00000173218
ENSG00000004975	ENSG00000174804
ENSG00000004975	ENSG00000187778
ENSG00000004975	ENSG00000196150
ENSG00000004975	ENSG00000197279
ENSG00000004975	ENSG00000205937
ENSG00000004975	ENSG00000206181
ENSG00000005007	ENSG00000080503
ENSG00000005007	ENSG00000083845
ENSG00000005007	ENSG00000090581
ENSG00000005007	ENSG00000099783
ENSG00000005007	ENSG00000100028
ENSG00000005007	ENSG00000100084
ENSG00000005007	ENSG00000100836
ENSG00000005007	ENSG00000103342
ENSG00000005007	ENSG00000104852
ENSG00000005007	ENSG00000106290
ENSG00000005007	ENSG00000106355
ENSG00000005007	ENSG00000108654
ENSG00000005007	ENSG00000112339
ENSG00000005007	ENSG00000114127
ENSG00000005007	ENSG00000114867
ENSG00000005007	ENSG00000115762
ENSG00000005007	ENSG00000116350
ENSG00000005007	ENSG00000120705
ENSG00000005007	ENSG00000124193
ENSG00000005007	ENSG00000124214
ENSG00000005007	ENSG00000125351
ENSG00000005007	ENSG00000128534
ENSG00000005007	ENSG00000130520
ENSG00000005007	ENSG00000131069
ENSG00000005007	ENSG00000131721
ENSG00000005007	ENSG00000138326
ENSG00000005007	ENSG00000138385
ENSG00000005007	ENSG00000151461
ENSG00000005007	ENSG00000151923
ENSG00000005007	ENSG00000157106
ENSG00000005007	ENSG00000163125
ENSG00000005007	ENSG00000164167
ENSG00000005007	ENSG00000167658
ENSG00000005007	ENSG00000169062
ENSG00000005007	ENSG00000169251
ENSG00000005007	ENSG00000170889
ENSG00000005007	ENSG00000172795
ENSG00000005007	ENSG00000172890
ENSG00000005007	ENSG00000174231
ENSG00000005007	ENSG00000174444
ENSG00000005007	ENSG00000175324
ENSG00000005007	ENSG00000178105
ENSG00000005007	ENSG00000178896
ENSG00000005007	ENSG00000181222
ENSG00000005007	ENSG00000197170
ENSG00000005007	ENSG00000198604
ENSG00000005007	ENSG00000198952
ENSG00000005007	ENSG00000204348
ENSG00000005007	ENSG00000204392
ENSG00000005007	ENSG00000205339
ENSG00000005007	ENSG00000206403
ENSG00000005020	ENSG00000010810
ENSG00000005020	ENSG00000082074
ENSG00000005020	ENSG00000101336
ENSG00000005020	ENSG00000106799
ENSG00000005020	ENSG00000133246
ENSG00000005020	ENSG00000147507
ENSG00000005022	ENSG00000055917
ENSG00000005022	ENSG00000074590
ENSG00000005022	ENSG00000100906
ENSG00000005022	ENSG00000104884
ENSG00000005022	ENSG00000105202
ENSG00000005022	ENSG00000145782
ENSG00000005022	ENSG00000165629
ENSG00000005022	ENSG00000166998
ENSG00000005022	ENSG00000169100
ENSG00000005022	ENSG00000175324
ENSG00000005022	ENSG00000187109
ENSG00000005059	ENSG00000109906
ENSG00000005073	ENSG00000005339
ENSG00000005073	ENSG00000112312
ENSG00000005073	ENSG00000143995
ENSG00000005075	ENSG00000011007
ENSG00000005075	ENSG00000032514
ENSG00000005075	ENSG00000047315
ENSG00000005075	ENSG00000049167
ENSG00000005075	ENSG00000060069
ENSG00000005075	ENSG00000063322
ENSG00000005075	ENSG00000066044
ENSG00000005075	ENSG00000076924
ENSG00000005075	ENSG00000082258
ENSG00000005075	ENSG00000099817
ENSG00000005075	ENSG00000100142
ENSG00000005075	ENSG00000101158
ENSG00000005075	ENSG00000102978
ENSG00000005075	ENSG00000103363
ENSG00000005075	ENSG00000103932
ENSG00000005075	ENSG00000105258
ENSG00000005075	ENSG00000108270
ENSG00000005075	ENSG00000108375
ENSG00000005075	ENSG00000111880
ENSG00000005075	ENSG00000112592
ENSG00000005075	ENSG00000115254
ENSG00000005075	ENSG00000125651
ENSG00000005075	ENSG00000133997
ENSG00000005075	ENSG00000136937
ENSG00000005075	ENSG00000137878
ENSG00000005075	ENSG00000137947
ENSG00000005075	ENSG00000142230
ENSG00000005075	ENSG00000143514
ENSG00000005075	ENSG00000144231
ENSG00000005075	ENSG00000145425
ENSG00000005075	ENSG00000147669
ENSG00000005075	ENSG00000149136
ENSG00000005075	ENSG00000154582
ENSG00000005075	ENSG00000163882
ENSG00000005075	ENSG00000165819
ENSG00000005075	ENSG00000167986
ENSG00000005075	ENSG00000168002
ENSG00000005075	ENSG00000171453
ENSG00000005075	ENSG00000171703
ENSG00000005075	ENSG00000172534
ENSG00000005075	ENSG00000177700
ENSG00000005075	ENSG00000181222
ENSG00000005075	ENSG00000182568
ENSG00000005075	ENSG00000185049
ENSG00000005075	ENSG00000187735
ENSG00000005075	ENSG00000188342
ENSG00000005075	ENSG00000188986
ENSG00000005075	ENSG00000196235
ENSG00000005075	ENSG00000197889
ENSG00000005075	ENSG00000204356
ENSG00000005100	ENSG00000047315
ENSG00000005102	ENSG00000100146
ENSG00000005102	ENSG00000125813
ENSG00000005102	ENSG00000135903
ENSG00000005156	ENSG00000039650
ENSG00000005156	ENSG00000042088
ENSG00000005156	ENSG00000070501
ENSG00000005156	ENSG00000073050
ENSG00000005156	ENSG00000143799
ENSG00000005175	ENSG00000077549
ENSG00000005175	ENSG00000096384
ENSG00000005175	ENSG00000100906
ENSG00000005175	ENSG00000106799
ENSG00000005189	ENSG00000100330
ENSG00000005194	ENSG00000108010
ENSG00000005194	ENSG00000187555
ENSG00000005238	ENSG00000175602
ENSG00000005243	ENSG00000095139
ENSG00000005243	ENSG00000104312
ENSG00000005243	ENSG00000181789
ENSG00000005249	ENSG00000023516
ENSG00000005249	ENSG00000072062
ENSG00000005249	ENSG00000108599
ENSG00000005249	ENSG00000121057
ENSG00000005249	ENSG00000127914
ENSG00000005249	ENSG00000142875
ENSG00000005249	ENSG00000147081
ENSG00000005249	ENSG00000165059
ENSG00000005249	ENSG00000172915
ENSG00000005249	ENSG00000179841
ENSG00000005249	ENSG00000183833
ENSG00000005249	ENSG00000186471
ENSG00000005339	ENSG00000012048
ENSG00000005339	ENSG00000012822
ENSG00000005339	ENSG00000033800
ENSG00000005339	ENSG00000062194
ENSG00000005339	ENSG00000064393
ENSG00000005339	ENSG00000064835
ENSG00000005339	ENSG00000065308
ENSG00000005339	ENSG00000066336
ENSG00000005339	ENSG00000069399
ENSG00000005339	ENSG00000070770
ENSG00000005339	ENSG00000071564
ENSG00000005339	ENSG00000072310
ENSG00000005339	ENSG00000073009
ENSG00000005339	ENSG00000077782
ENSG00000005339	ENSG00000078177
ENSG00000005339	ENSG00000078399
ENSG00000005339	ENSG00000078900
ENSG00000005339	ENSG00000080603
ENSG00000005339	ENSG00000084676
ENSG00000005339	ENSG00000085276
ENSG00000005339	ENSG00000087095
ENSG00000005339	ENSG00000088038
ENSG00000005339	ENSG00000091831
ENSG00000005339	ENSG00000095002
ENSG00000005339	ENSG00000095794
ENSG00000005339	ENSG00000100280
ENSG00000005339	ENSG00000100393
ENSG00000005339	ENSG00000100644
ENSG00000005339	ENSG00000100784
ENSG00000005339	ENSG00000100968
ENSG00000005339	ENSG00000101057
ENSG00000005339	ENSG00000101076
ENSG00000005339	ENSG00000101096
ENSG00000005339	ENSG00000101216
ENSG00000005339	ENSG00000101224
ENSG00000005339	ENSG00000101266
ENSG00000005339	ENSG00000101412
ENSG00000005339	ENSG00000101945
ENSG00000005339	ENSG00000102145
ENSG00000005339	ENSG00000102554
ENSG00000005339	ENSG00000103653
ENSG00000005339	ENSG00000103671
ENSG00000005339	ENSG00000105392
ENSG00000005339	ENSG00000106571
ENSG00000005339	ENSG00000107566
ENSG00000005339	ENSG00000107796
ENSG00000005339	ENSG00000108312
ENSG00000005339	ENSG00000108465
ENSG00000005339	ENSG00000108511
ENSG00000005339	ENSG00000108654
ENSG00000005339	ENSG00000108753
ENSG00000005339	ENSG00000108773
ENSG00000005339	ENSG00000108924
ENSG00000005339	ENSG00000110713
ENSG00000005339	ENSG00000111206
ENSG00000005339	ENSG00000111361
ENSG00000005339	ENSG00000111424
ENSG00000005339	ENSG00000112658
ENSG00000005339	ENSG00000113580
ENSG00000005339	ENSG00000114166
ENSG00000005339	ENSG00000115170
ENSG00000005339	ENSG00000115415
ENSG00000005339	ENSG00000115641
ENSG00000005339	ENSG00000116044
ENSG00000005339	ENSG00000116062
ENSG00000005339	ENSG00000116478
ENSG00000005339	ENSG00000116809
ENSG00000005339	ENSG00000117676
ENSG00000005339	ENSG00000117707
ENSG00000005339	ENSG00000118058
ENSG00000005339	ENSG00000118260
ENSG00000005339	ENSG00000118513
ENSG00000005339	ENSG00000120087
ENSG00000005339	ENSG00000120093
ENSG00000005339	ENSG00000120094
ENSG00000005339	ENSG00000120265
ENSG00000005339	ENSG00000120738
ENSG00000005339	ENSG00000121774
ENSG00000005339	ENSG00000121864
ENSG00000005339	ENSG00000123268
ENSG00000005339	ENSG00000123405
ENSG00000005339	ENSG00000124151
ENSG00000005339	ENSG00000124496
ENSG00000005339	ENSG00000125398
ENSG00000005339	ENSG00000125733
ENSG00000005339	ENSG00000125826
ENSG00000005339	ENSG00000125931
ENSG00000005339	ENSG00000126351
ENSG00000005339	ENSG00000126456
ENSG00000005339	ENSG00000126767
ENSG00000005339	ENSG00000128245
ENSG00000005339	ENSG00000128710
ENSG00000005339	ENSG00000129152
ENSG00000005339	ENSG00000133740
ENSG00000005339	ENSG00000134046
ENSG00000005339	ENSG00000134954
ENSG00000005339	ENSG00000135100
ENSG00000005339	ENSG00000135679
ENSG00000005339	ENSG00000136352
ENSG00000005339	ENSG00000136826
ENSG00000005339	ENSG00000136997
ENSG00000005339	ENSG00000137270
ENSG00000005339	ENSG00000137309
ENSG00000005339	ENSG00000137337
ENSG00000005339	ENSG00000137574
ENSG00000005339	ENSG00000137709
ENSG00000005339	ENSG00000137947
ENSG00000005339	ENSG00000138162
ENSG00000005339	ENSG00000138378
ENSG00000005339	ENSG00000139372
ENSG00000005339	ENSG00000140044
ENSG00000005339	ENSG00000140262
ENSG00000005339	ENSG00000140396
ENSG00000005339	ENSG00000140464
ENSG00000005339	ENSG00000141456
ENSG00000005339	ENSG00000141510
ENSG00000005339	ENSG00000141646
ENSG00000005339	ENSG00000141905
ENSG00000005339	ENSG00000141985
ENSG00000005339	ENSG00000142453
ENSG00000005339	ENSG00000142539
ENSG00000005339	ENSG00000143171
ENSG00000005339	ENSG00000149308
ENSG00000005339	ENSG00000150907
ENSG00000005339	ENSG00000151849
ENSG00000005339	ENSG00000152495
ENSG00000005339	ENSG00000153807
ENSG00000005339	ENSG00000154727
ENSG00000005339	ENSG00000157557
ENSG00000005339	ENSG00000159692
ENSG00000005339	ENSG00000160224
ENSG00000005339	ENSG00000160967
ENSG00000005339	ENSG00000161021
ENSG00000005339	ENSG00000162419
ENSG00000005339	ENSG00000162521
ENSG00000005339	ENSG00000162599
ENSG00000005339	ENSG00000163041
ENSG00000005339	ENSG00000163132
ENSG00000005339	ENSG00000163435
ENSG00000005339	ENSG00000163877
ENSG00000005339	ENSG00000163932
ENSG00000005339	ENSG00000164330
ENSG00000005339	ENSG00000164442
ENSG00000005339	ENSG00000165462
ENSG00000005339	ENSG00000165556
ENSG00000005339	ENSG00000165659
ENSG00000005339	ENSG00000166888
ENSG00000005339	ENSG00000166949
ENSG00000005339	ENSG00000167565
ENSG00000005339	ENSG00000168036
ENSG00000005339	ENSG00000168610
ENSG00000005339	ENSG00000169083
ENSG00000005339	ENSG00000169856
ENSG00000005339	ENSG00000169926
ENSG00000005339	ENSG00000170166
ENSG00000005339	ENSG00000170430
ENSG00000005339	ENSG00000170485
ENSG00000005339	ENSG00000170558
ENSG00000005339	ENSG00000170581
ENSG00000005339	ENSG00000170689
ENSG00000005339	ENSG00000171720
ENSG00000005339	ENSG00000172216
ENSG00000005339	ENSG00000172977
ENSG00000005339	ENSG00000173039
ENSG00000005339	ENSG00000173917
ENSG00000005339	ENSG00000175387
ENSG00000005339	ENSG00000177189
ENSG00000005339	ENSG00000177606
ENSG00000005339	ENSG00000178573
ENSG00000005339	ENSG00000178950
ENSG00000005339	ENSG00000179833
ENSG00000005339	ENSG00000180318
ENSG00000005339	ENSG00000180733
ENSG00000005339	ENSG00000181222
ENSG00000005339	ENSG00000181472
ENSG00000005339	ENSG00000181965
ENSG00000005339	ENSG00000182481
ENSG00000005339	ENSG00000182742
ENSG00000005339	ENSG00000182944
ENSG00000005339	ENSG00000184384
ENSG00000005339	ENSG00000184402
ENSG00000005339	ENSG00000184481
ENSG00000005339	ENSG00000184937
ENSG00000005339	ENSG00000185122
ENSG00000005339	ENSG00000185507
ENSG00000005339	ENSG00000185697
ENSG00000005339	ENSG00000187109
ENSG00000005339	ENSG00000187514
ENSG00000005339	ENSG00000196092
ENSG00000005339	ENSG00000197019
ENSG00000005339	ENSG00000197063
ENSG00000005339	ENSG00000197157
ENSG00000005339	ENSG00000197386
ENSG00000005339	ENSG00000198646
ENSG00000005339	ENSG00000198911
ENSG00000005339	ENSG00000204209
ENSG00000005379	ENSG00000100300
ENSG00000005381	ENSG00000047457
ENSG00000005421	ENSG00000118137
ENSG00000005421	ENSG00000120885
ENSG00000005421	ENSG00000163631
ENSG00000005436	ENSG00000124788
ENSG00000005471	ENSG00000143575
ENSG00000005513	ENSG00000105880
ENSG00000005513	ENSG00000122877
ENSG00000005513	ENSG00000135903
ENSG00000005513	ENSG00000136931
ENSG00000005513	ENSG00000140262
ENSG00000005513	ENSG00000152804
ENSG00000005513	ENSG00000171794
ENSG00000005513	ENSG00000177606
ENSG00000005513	ENSG00000185591
ENSG00000005513	ENSG00000198914
ENSG00000005513	ENSG00000204531
ENSG00000005513	ENSG00000205927
ENSG00000005700	ENSG00000010671
ENSG00000005700	ENSG00000116741
ENSG00000005700	ENSG00000128739
ENSG00000005700	ENSG00000156976
ENSG00000005700	ENSG00000169217
ENSG00000005810	ENSG00000030110
ENSG00000005810	ENSG00000127947
ENSG00000005810	ENSG00000136997
ENSG00000005810	ENSG00000166913
ENSG00000005810	ENSG00000170027
ENSG00000005812	ENSG00000113558
ENSG00000005844	ENSG00000010017
ENSG00000005844	ENSG00000076662
ENSG00000005844	ENSG00000081237
ENSG00000005844	ENSG00000090339
ENSG00000005844	ENSG00000105376
ENSG00000005844	ENSG00000134086
ENSG00000005844	ENSG00000158769
ENSG00000005882	ENSG00000063241
ENSG00000005882	ENSG00000110435
ENSG00000005882	ENSG00000118515
ENSG00000005882	ENSG00000131828
ENSG00000005882	ENSG00000142208
ENSG00000005882	ENSG00000150768
ENSG00000005882	ENSG00000152256
ENSG00000005882	ENSG00000169635
ENSG00000005882	ENSG00000197386
ENSG00000005884	ENSG00000010278
ENSG00000005884	ENSG00000035862
ENSG00000005884	ENSG00000053747
ENSG00000005884	ENSG00000085117
ENSG00000005884	ENSG00000110756
ENSG00000005884	ENSG00000115414
ENSG00000005884	ENSG00000115641
ENSG00000005884	ENSG00000116977
ENSG00000005884	ENSG00000136717
ENSG00000005884	ENSG00000150093
ENSG00000005884	ENSG00000168615
ENSG00000005884	ENSG00000177697
ENSG00000005884	ENSG00000177769
ENSG00000005884	ENSG00000179218
ENSG00000005884	ENSG00000183155
ENSG00000005893	ENSG00000064601
ENSG00000005893	ENSG00000206580
ENSG00000005955	ENSG00000179168
ENSG00000005961	ENSG00000056345
ENSG00000005961	ENSG00000074201
ENSG00000005961	ENSG00000110799
ENSG00000005961	ENSG00000115307
ENSG00000005961	ENSG00000135218
ENSG00000005961	ENSG00000139219
ENSG00000005961	ENSG00000164692
ENSG00000005961	ENSG00000171560
ENSG00000005961	ENSG00000177885
ENSG00000005961	ENSG00000179218
ENSG00000005961	ENSG00000180210
ENSG00000005961	ENSG00000185043
ENSG00000006007	ENSG00000090104
ENSG00000006007	ENSG00000116741
ENSG00000006007	ENSG00000143333
ENSG00000006007	ENSG00000171700
ENSG00000006015	ENSG00000112559
ENSG00000006016	ENSG00000122756
ENSG00000006016	ENSG00000175505
ENSG00000006062	ENSG00000009950
ENSG00000006062	ENSG00000056558
ENSG00000006062	ENSG00000064012
ENSG00000006062	ENSG00000065559
ENSG00000006062	ENSG00000070061
ENSG00000006062	ENSG00000073009
ENSG00000006062	ENSG00000077150
ENSG00000006062	ENSG00000080824
ENSG00000006062	ENSG00000082512
ENSG00000006062	ENSG00000089009
ENSG00000006062	ENSG00000089220
ENSG00000006062	ENSG00000096384
ENSG00000006062	ENSG00000102882
ENSG00000006062	ENSG00000104365
ENSG00000006062	ENSG00000105202
ENSG00000006062	ENSG00000105401
ENSG00000006062	ENSG00000106070
ENSG00000006062	ENSG00000107566
ENSG00000006062	ENSG00000107968
ENSG00000006062	ENSG00000110700
ENSG00000006062	ENSG00000115290
ENSG00000006062	ENSG00000122406
ENSG00000006062	ENSG00000127191
ENSG00000006062	ENSG00000131323
ENSG00000006062	ENSG00000135341
ENSG00000006062	ENSG00000135960
ENSG00000006062	ENSG00000137275
ENSG00000006062	ENSG00000141738
ENSG00000006062	ENSG00000142534
ENSG00000006062	ENSG00000146648
ENSG00000006062	ENSG00000156482
ENSG00000006062	ENSG00000162551
ENSG00000006062	ENSG00000174444
ENSG00000006062	ENSG00000174516
ENSG00000006062	ENSG00000175104
ENSG00000006071	ENSG00000100122
ENSG00000006071	ENSG00000121361
ENSG00000006071	ENSG00000143420
ENSG00000006071	ENSG00000187486
ENSG00000006074	ENSG00000072832
ENSG00000006074	ENSG00000109103
ENSG00000006074	ENSG00000133935
ENSG00000006074	ENSG00000141510
ENSG00000006074	ENSG00000156508
ENSG00000006074	ENSG00000196781
ENSG00000006075	ENSG00000105329
ENSG00000006075	ENSG00000122862
ENSG00000006075	ENSG00000129277
ENSG00000006075	ENSG00000144648
ENSG00000006075	ENSG00000160791
ENSG00000006075	ENSG00000163823
ENSG00000006075	ENSG00000172216
ENSG00000006075	ENSG00000183625
ENSG00000006075	ENSG00000183813
ENSG00000006114	ENSG00000085365
ENSG00000006114	ENSG00000092051
ENSG00000006114	ENSG00000100083
ENSG00000006114	ENSG00000103365
ENSG00000006114	ENSG00000123106
ENSG00000006114	ENSG00000125447
ENSG00000006114	ENSG00000166747
ENSG00000006116	ENSG00000206580
ENSG00000006118	ENSG00000044574
ENSG00000006118	ENSG00000082701
ENSG00000006118	ENSG00000145794
ENSG00000006125	ENSG00000025800
ENSG00000006125	ENSG00000042753
ENSG00000006125	ENSG00000065150
ENSG00000006125	ENSG00000065609
ENSG00000006125	ENSG00000072958
ENSG00000006125	ENSG00000076242
ENSG00000006125	ENSG00000106799
ENSG00000006125	ENSG00000108771
ENSG00000006125	ENSG00000113282
ENSG00000006125	ENSG00000115170
ENSG00000006125	ENSG00000124733
ENSG00000006125	ENSG00000127946
ENSG00000006125	ENSG00000128408
ENSG00000006125	ENSG00000129354
ENSG00000006125	ENSG00000131931
ENSG00000006125	ENSG00000135213
ENSG00000006125	ENSG00000136888
ENSG00000006125	ENSG00000137486
ENSG00000006125	ENSG00000137822
ENSG00000006125	ENSG00000138750
ENSG00000006125	ENSG00000141367
ENSG00000006125	ENSG00000141646
ENSG00000006125	ENSG00000149311
ENSG00000006125	ENSG00000156970
ENSG00000006125	ENSG00000157191
ENSG00000006125	ENSG00000157978
ENSG00000006125	ENSG00000161203
ENSG00000006125	ENSG00000163513
ENSG00000006125	ENSG00000166747
ENSG00000006125	ENSG00000166848
ENSG00000006125	ENSG00000169679
ENSG00000006125	ENSG00000182287
ENSG00000006125	ENSG00000183020
ENSG00000006125	ENSG00000183508
ENSG00000006125	ENSG00000189367
ENSG00000006125	ENSG00000198742
ENSG00000006125	ENSG00000205937
ENSG00000006128	ENSG00000075073
ENSG00000006128	ENSG00000085377
ENSG00000006128	ENSG00000112818
ENSG00000006128	ENSG00000115353
ENSG00000006128	ENSG00000115414
ENSG00000006128	ENSG00000165801
ENSG00000006128	ENSG00000166863
ENSG00000006128	ENSG00000169836
ENSG00000006128	ENSG00000204463
ENSG00000006194	ENSG00000083838
ENSG00000006194	ENSG00000090487
ENSG00000006194	ENSG00000107882
ENSG00000006194	ENSG00000143156
ENSG00000006194	ENSG00000146063
ENSG00000006194	ENSG00000171222
ENSG00000006194	ENSG00000172638
ENSG00000006194	ENSG00000175895
ENSG00000006210	ENSG00000168329
ENSG00000006282	ENSG00000114127
ENSG00000006283	ENSG00000160803
ENSG00000006327	ENSG00000011465
ENSG00000006327	ENSG00000028137
ENSG00000006327	ENSG00000056558
ENSG00000006327	ENSG00000067182
ENSG00000006327	ENSG00000082512
ENSG00000006327	ENSG00000127191
ENSG00000006327	ENSG00000131323
ENSG00000006327	ENSG00000136238
ENSG00000006327	ENSG00000161955
ENSG00000006327	ENSG00000182492
ENSG00000006327	ENSG00000184371
ENSG00000006327	ENSG00000196415
ENSG00000006432	ENSG00000154447
ENSG00000006451	ENSG00000017797
ENSG00000006451	ENSG00000060138
ENSG00000006451	ENSG00000070367
ENSG00000006451	ENSG00000075651
ENSG00000006451	ENSG00000090989
ENSG00000006451	ENSG00000112685
ENSG00000006451	ENSG00000116903
ENSG00000006451	ENSG00000131558
ENSG00000006451	ENSG00000135597
ENSG00000006451	ENSG00000136653
ENSG00000006451	ENSG00000136828
ENSG00000006451	ENSG00000141646
ENSG00000006451	ENSG00000143761
ENSG00000006451	ENSG00000144036
ENSG00000006451	ENSG00000149970
ENSG00000006451	ENSG00000159496
ENSG00000006451	ENSG00000166128
ENSG00000006451	ENSG00000180104
ENSG00000006451	ENSG00000182473
ENSG00000006451	ENSG00000187091
ENSG00000006451	ENSG00000196924
ENSG00000006451	ENSG00000198668
ENSG00000006453	ENSG00000170027
ENSG00000006468	ENSG00000072062
ENSG00000006468	ENSG00000100393
ENSG00000006468	ENSG00000100784
ENSG00000006468	ENSG00000114166
ENSG00000006468	ENSG00000117676
ENSG00000006468	ENSG00000157554
ENSG00000006468	ENSG00000162889
ENSG00000006468	ENSG00000177301
ENSG00000006530	ENSG00000101336
ENSG00000006530	ENSG00000107438
ENSG00000006530	ENSG00000114520
ENSG00000006606	ENSG00000163823
ENSG00000006606	ENSG00000183625
ENSG00000006607	ENSG00000170027
ENSG00000006607	ENSG00000197122
ENSG00000006611	ENSG00000107736
ENSG00000006611	ENSG00000112531
ENSG00000006611	ENSG00000130307
ENSG00000006611	ENSG00000137474
ENSG00000006611	ENSG00000175311
ENSG00000006611	ENSG00000182040
ENSG00000006634	ENSG00000073111
ENSG00000006634	ENSG00000093009
ENSG00000006634	ENSG00000097046
ENSG00000006634	ENSG00000108504
ENSG00000006634	ENSG00000112118
ENSG00000006634	ENSG00000115942
ENSG00000006634	ENSG00000128534
ENSG00000006634	ENSG00000133895
ENSG00000006634	ENSG00000166508
ENSG00000006634	ENSG00000183765
ENSG00000006638	ENSG00000011052
ENSG00000006638	ENSG00000088256
ENSG00000006638	ENSG00000103769
ENSG00000006638	ENSG00000120063
ENSG00000006638	ENSG00000132155
ENSG00000006638	ENSG00000146535
ENSG00000006638	ENSG00000156052
ENSG00000006638	ENSG00000164924
ENSG00000006638	ENSG00000198055
ENSG00000006638	ENSG00000198873
ENSG00000006652	ENSG00000143622
ENSG00000006652	ENSG00000196591
ENSG00000006704	ENSG00000078043
ENSG00000006704	ENSG00000166949
ENSG00000006704	ENSG00000171720
ENSG00000006704	ENSG00000178896
ENSG00000006712	ENSG00000134371
ENSG00000006712	ENSG00000166477
ENSG00000006715	ENSG00000065000
ENSG00000006715	ENSG00000161203
ENSG00000006740	ENSG00000189159
ENSG00000006744	ENSG00000100325
ENSG00000006744	ENSG00000114573
ENSG00000006744	ENSG00000135052
ENSG00000006744	ENSG00000159692
ENSG00000006744	ENSG00000160967
ENSG00000006744	ENSG00000167774
ENSG00000006744	ENSG00000175029
ENSG00000006744	ENSG00000204227
ENSG00000006747	ENSG00000159251
ENSG00000006747	ENSG00000184009
ENSG00000006788	ENSG00000130332
ENSG00000006788	ENSG00000140368
ENSG00000006831	ENSG00000181092
ENSG00000007001	ENSG00000026025
ENSG00000007047	ENSG00000047849
ENSG00000007047	ENSG00000070831
ENSG00000007047	ENSG00000074590
ENSG00000007047	ENSG00000078018
ENSG00000007047	ENSG00000102981
ENSG00000007047	ENSG00000118046
ENSG00000007047	ENSG00000126583
ENSG00000007047	ENSG00000127824
ENSG00000007047	ENSG00000128245
ENSG00000007047	ENSG00000131462
ENSG00000007047	ENSG00000137267
ENSG00000007047	ENSG00000163558
ENSG00000007047	ENSG00000164924
ENSG00000007047	ENSG00000166189
ENSG00000007047	ENSG00000166913
ENSG00000007047	ENSG00000176903
ENSG00000007047	ENSG00000186868
ENSG00000007047	ENSG00000196230
ENSG00000007168	ENSG00000065427
ENSG00000007168	ENSG00000072864
ENSG00000007168	ENSG00000077279
ENSG00000007168	ENSG00000078018
ENSG00000007168	ENSG00000079462
ENSG00000007168	ENSG00000090273
ENSG00000007168	ENSG00000101266
ENSG00000007168	ENSG00000120694
ENSG00000007168	ENSG00000122735
ENSG00000007168	ENSG00000130779
ENSG00000007168	ENSG00000131711
ENSG00000007168	ENSG00000136933
ENSG00000007168	ENSG00000166579
ENSG00000007168	ENSG00000167552
ENSG00000007168	ENSG00000168092
ENSG00000007168	ENSG00000173406
ENSG00000007168	ENSG00000204843
ENSG00000007171	ENSG00000075624
ENSG00000007171	ENSG00000105974
ENSG00000007171	ENSG00000109062
ENSG00000007171	ENSG00000128340
ENSG00000007171	ENSG00000130402
ENSG00000007171	ENSG00000136238
ENSG00000007171	ENSG00000197122
ENSG00000007174	ENSG00000103932
ENSG00000007237	ENSG00000015285
ENSG00000007237	ENSG00000074706
ENSG00000007237	ENSG00000100592
ENSG00000007237	ENSG00000124789
ENSG00000007237	ENSG00000130638
ENSG00000007237	ENSG00000138592
ENSG00000007237	ENSG00000143632
ENSG00000007255	ENSG00000054116
ENSG00000007255	ENSG00000100316
ENSG00000007255	ENSG00000100842
ENSG00000007255	ENSG00000105991
ENSG00000007255	ENSG00000160218
ENSG00000007255	ENSG00000173465
ENSG00000007255	ENSG00000196459
ENSG00000007255	ENSG00000197275
ENSG00000007264	ENSG00000089159
ENSG00000007264	ENSG00000120899
ENSG00000007264	ENSG00000135218
ENSG00000007264	ENSG00000141736
ENSG00000007264	ENSG00000147507
ENSG00000007264	ENSG00000157404
ENSG00000007264	ENSG00000182944
ENSG00000007264	ENSG00000197122
ENSG00000007264	ENSG00000198400
ENSG00000007312	ENSG00000010810
ENSG00000007312	ENSG00000105369
ENSG00000007312	ENSG00000110448
ENSG00000007312	ENSG00000111679
ENSG00000007312	ENSG00000115085
ENSG00000007312	ENSG00000136573
ENSG00000007312	ENSG00000147507
ENSG00000007312	ENSG00000165025
ENSG00000007312	ENSG00000169398
ENSG00000007312	ENSG00000177455
ENSG00000007312	ENSG00000182866
ENSG00000007312	ENSG00000198851
ENSG00000007314	ENSG00000075711
ENSG00000007314	ENSG00000082458
ENSG00000007314	ENSG00000101400
ENSG00000007314	ENSG00000132849
ENSG00000007314	ENSG00000150672
ENSG00000007314	ENSG00000168807
ENSG00000007314	ENSG00000172164
ENSG00000007372	ENSG00000051128
ENSG00000007372	ENSG00000064393
ENSG00000007372	ENSG00000075711
ENSG00000007372	ENSG00000088986
ENSG00000007372	ENSG00000099882
ENSG00000007372	ENSG00000100146
ENSG00000007372	ENSG00000100393
ENSG00000007372	ENSG00000112592
ENSG00000007372	ENSG00000117408
ENSG00000007372	ENSG00000119614
ENSG00000007372	ENSG00000120094
ENSG00000007372	ENSG00000127616
ENSG00000007372	ENSG00000131504
ENSG00000007372	ENSG00000132849
ENSG00000007372	ENSG00000134438
ENSG00000007372	ENSG00000134595
ENSG00000007372	ENSG00000138083
ENSG00000007372	ENSG00000138835
ENSG00000007372	ENSG00000154370
ENSG00000007372	ENSG00000163064
ENSG00000007372	ENSG00000165556
ENSG00000007372	ENSG00000181449
ENSG00000007372	ENSG00000185630
ENSG00000007372	ENSG00000187098
ENSG00000007372	ENSG00000197063
ENSG00000007384	ENSG00000163235
ENSG00000007392	ENSG00000100028
ENSG00000007392	ENSG00000103254
ENSG00000007392	ENSG00000104852
ENSG00000007392	ENSG00000106290
ENSG00000007392	ENSG00000108055
ENSG00000007392	ENSG00000113649
ENSG00000007392	ENSG00000116001
ENSG00000007392	ENSG00000117360
ENSG00000007392	ENSG00000124562
ENSG00000007392	ENSG00000125743
ENSG00000007392	ENSG00000125835
ENSG00000007392	ENSG00000130222
ENSG00000007392	ENSG00000136937
ENSG00000007392	ENSG00000139343
ENSG00000007392	ENSG00000143977
ENSG00000007392	ENSG00000151247
ENSG00000007392	ENSG00000204498
ENSG00000007392	ENSG00000205937
ENSG00000007516	ENSG00000181790
ENSG00000007541	ENSG00000100564
ENSG00000007541	ENSG00000135845
ENSG00000007541	ENSG00000165195
ENSG00000007541	ENSG00000170365
ENSG00000007866	ENSG00000018408
ENSG00000007866	ENSG00000102243
ENSG00000007866	ENSG00000137693
ENSG00000007866	ENSG00000154310
ENSG00000007866	ENSG00000175029
ENSG00000007908	ENSG00000026508
ENSG00000007908	ENSG00000035403
ENSG00000007908	ENSG00000077522
ENSG00000007908	ENSG00000089159
ENSG00000007908	ENSG00000090863
ENSG00000007908	ENSG00000110876
ENSG00000007908	ENSG00000124181
ENSG00000007908	ENSG00000149131
ENSG00000007908	ENSG00000169398
ENSG00000007908	ENSG00000179295
ENSG00000007908	ENSG00000188404
ENSG00000007908	ENSG00000196924
ENSG00000007923	ENSG00000184489
ENSG00000007923	ENSG00000197448
ENSG00000007944	ENSG00000099810
ENSG00000007944	ENSG00000118680
ENSG00000007944	ENSG00000144785
ENSG00000007952	ENSG00000051523
ENSG00000007952	ENSG00000137947
ENSG00000007968	ENSG00000050820
ENSG00000007968	ENSG00000100811
ENSG00000007968	ENSG00000105810
ENSG00000007968	ENSG00000108504
ENSG00000007968	ENSG00000110092
ENSG00000007968	ENSG00000112576
ENSG00000007968	ENSG00000114126
ENSG00000007968	ENSG00000116017
ENSG00000007968	ENSG00000118971
ENSG00000007968	ENSG00000135446
ENSG00000007968	ENSG00000139687
ENSG00000007968	ENSG00000163602
ENSG00000007968	ENSG00000183955
ENSG00000007968	ENSG00000185591
ENSG00000007968	ENSG00000198176
ENSG00000007968	ENSG00000204256
ENSG00000008018	ENSG00000013275
ENSG00000008018	ENSG00000041357
ENSG00000008018	ENSG00000068438
ENSG00000008018	ENSG00000068878
ENSG00000008018	ENSG00000085840
ENSG00000008018	ENSG00000087191
ENSG00000008018	ENSG00000092010
ENSG00000008018	ENSG00000095261
ENSG00000008018	ENSG00000099341
ENSG00000008018	ENSG00000100519
ENSG00000008018	ENSG00000100567
ENSG00000008018	ENSG00000100764
ENSG00000008018	ENSG00000100804
ENSG00000008018	ENSG00000100902
ENSG00000008018	ENSG00000100911
ENSG00000008018	ENSG00000101182
ENSG00000008018	ENSG00000101782
ENSG00000008018	ENSG00000101843
ENSG00000008018	ENSG00000103035
ENSG00000008018	ENSG00000106588
ENSG00000008018	ENSG00000108294
ENSG00000008018	ENSG00000108344
ENSG00000008018	ENSG00000108671
ENSG00000008018	ENSG00000110801
ENSG00000008018	ENSG00000115233
ENSG00000008018	ENSG00000115687
ENSG00000008018	ENSG00000116213
ENSG00000008018	ENSG00000125818
ENSG00000008018	ENSG00000126067
ENSG00000008018	ENSG00000129084
ENSG00000008018	ENSG00000131467
ENSG00000008018	ENSG00000133059
ENSG00000008018	ENSG00000134086
ENSG00000008018	ENSG00000136930
ENSG00000008018	ENSG00000142507
ENSG00000008018	ENSG00000143106
ENSG00000008018	ENSG00000143466
ENSG00000008018	ENSG00000143947
ENSG00000008018	ENSG00000144021
ENSG00000008018	ENSG00000157344
ENSG00000008018	ENSG00000157873
ENSG00000008018	ENSG00000159023
ENSG00000008018	ENSG00000159352
ENSG00000008018	ENSG00000159377
ENSG00000008018	ENSG00000161057
ENSG00000008018	ENSG00000163636
ENSG00000008018	ENSG00000164045
ENSG00000008018	ENSG00000165916
ENSG00000008018	ENSG00000166333
ENSG00000008018	ENSG00000166851
ENSG00000008018	ENSG00000172409
ENSG00000008018	ENSG00000172795
ENSG00000008018	ENSG00000173692
ENSG00000008018	ENSG00000175166
ENSG00000008018	ENSG00000185627
ENSG00000008018	ENSG00000187574
ENSG00000008018	ENSG00000196954
ENSG00000008018	ENSG00000197170
ENSG00000008018	ENSG00000197632
ENSG00000008018	ENSG00000204261
ENSG00000008018	ENSG00000204264
ENSG00000008018	ENSG00000205220
ENSG00000008056	ENSG00000026025
ENSG00000008056	ENSG00000070087
ENSG00000008056	ENSG00000072062
ENSG00000008056	ENSG00000077264
ENSG00000008056	ENSG00000078053
ENSG00000008056	ENSG00000102882
ENSG00000008056	ENSG00000108504
ENSG00000008056	ENSG00000124181
ENSG00000008056	ENSG00000134072
ENSG00000008056	ENSG00000136717
ENSG00000008056	ENSG00000145675
ENSG00000008056	ENSG00000145715
ENSG00000008056	ENSG00000148660
ENSG00000008056	ENSG00000149269
ENSG00000008056	ENSG00000157152
ENSG00000008056	ENSG00000158517
ENSG00000008056	ENSG00000160678
ENSG00000008056	ENSG00000164885
ENSG00000008056	ENSG00000167193
ENSG00000008056	ENSG00000172977
ENSG00000008056	ENSG00000177885
ENSG00000008056	ENSG00000180370
ENSG00000008056	ENSG00000185666
ENSG00000008056	ENSG00000197122
ENSG00000008056	ENSG00000197694
ENSG00000008056	ENSG00000198929
ENSG00000008083	ENSG00000136574
ENSG00000008083	ENSG00000183072
ENSG00000008118	ENSG00000068323
ENSG00000008118	ENSG00000133026
ENSG00000008118	ENSG00000198668
ENSG00000008128	ENSG00000064012
ENSG00000008128	ENSG00000086062
ENSG00000008128	ENSG00000108953
ENSG00000008128	ENSG00000112576
ENSG00000008128	ENSG00000115875
ENSG00000008128	ENSG00000116148
ENSG00000008128	ENSG00000134308
ENSG00000008128	ENSG00000136504
ENSG00000008128	ENSG00000137752
ENSG00000008128	ENSG00000149269
ENSG00000008128	ENSG00000163660
ENSG00000008128	ENSG00000164305
ENSG00000008128	ENSG00000166913
ENSG00000008128	ENSG00000167118
ENSG00000008128	ENSG00000170027
ENSG00000008128	ENSG00000171703
ENSG00000008128	ENSG00000175390
ENSG00000008128	ENSG00000205937
ENSG00000008128	ENSG00000206353
ENSG00000008130	ENSG00000072201
ENSG00000008130	ENSG00000108010
ENSG00000008130	ENSG00000173566
ENSG00000008130	ENSG00000186676
ENSG00000008196	ENSG00000103275
ENSG00000008196	ENSG00000127337
ENSG00000008196	ENSG00000132872
ENSG00000008196	ENSG00000136997
ENSG00000008196	ENSG00000160695
ENSG00000008196	ENSG00000179862
ENSG00000008196	ENSG00000180573
ENSG00000008256	ENSG00000012822
ENSG00000008256	ENSG00000114541
ENSG00000008256	ENSG00000115165
ENSG00000008256	ENSG00000142675
ENSG00000008256	ENSG00000161835
ENSG00000008277	ENSG00000164924
ENSG00000008282	ENSG00000179036
ENSG00000008294	ENSG00000065559
ENSG00000008294	ENSG00000107643
ENSG00000008294	ENSG00000109320
ENSG00000008294	ENSG00000112062
ENSG00000008294	ENSG00000125952
ENSG00000008294	ENSG00000126214
ENSG00000008294	ENSG00000136997
ENSG00000008294	ENSG00000156976
ENSG00000008294	ENSG00000198909
ENSG00000008300	ENSG00000071051
ENSG00000008300	ENSG00000102882
ENSG00000008300	ENSG00000106299
ENSG00000008300	ENSG00000132361
ENSG00000008300	ENSG00000133789
ENSG00000008300	ENSG00000137831
ENSG00000008300	ENSG00000140386
ENSG00000008300	ENSG00000141258
ENSG00000008300	ENSG00000143006
ENSG00000008300	ENSG00000147202
ENSG00000008300	ENSG00000151914
ENSG00000008300	ENSG00000153827
ENSG00000008300	ENSG00000158092
ENSG00000008300	ENSG00000160460
ENSG00000008300	ENSG00000170027
ENSG00000008300	ENSG00000173898
ENSG00000008300	ENSG00000174827
ENSG00000008300	ENSG00000175866
ENSG00000008300	ENSG00000177885
ENSG00000008300	ENSG00000187189
ENSG00000008300	ENSG00000187535
ENSG00000008394	ENSG00000161021
ENSG00000008405	ENSG00000049246
ENSG00000008405	ENSG00000100181
ENSG00000008405	ENSG00000111602
ENSG00000008405	ENSG00000112559
ENSG00000008405	ENSG00000114423
ENSG00000008405	ENSG00000127191
ENSG00000008405	ENSG00000132326
ENSG00000008405	ENSG00000133794
ENSG00000008405	ENSG00000179094
ENSG00000008405	ENSG00000186852
ENSG00000008405	ENSG00000188313
ENSG00000008441	ENSG00000087842
ENSG00000008441	ENSG00000132005
ENSG00000008441	ENSG00000147862
ENSG00000008441	ENSG00000157933
ENSG00000008516	ENSG00000087245
ENSG00000008516	ENSG00000120885
ENSG00000008517	ENSG00000196415
ENSG00000008710	ENSG00000026025
ENSG00000008710	ENSG00000035403
ENSG00000008710	ENSG00000039068
ENSG00000008710	ENSG00000044115
ENSG00000008710	ENSG00000050820
ENSG00000008710	ENSG00000072110
ENSG00000008710	ENSG00000089159
ENSG00000008710	ENSG00000096968
ENSG00000008710	ENSG00000111057
ENSG00000008710	ENSG00000115414
ENSG00000008710	ENSG00000118762
ENSG00000008710	ENSG00000137076
ENSG00000008710	ENSG00000139219
ENSG00000008710	ENSG00000168036
ENSG00000008710	ENSG00000169398
ENSG00000008710	ENSG00000170421
ENSG00000008710	ENSG00000171681
ENSG00000008710	ENSG00000173801
ENSG00000008710	ENSG00000175084
ENSG00000008710	ENSG00000182901
ENSG00000008710	ENSG00000196470
ENSG00000008710	ENSG00000197122
ENSG00000008735	ENSG00000034152
ENSG00000008735	ENSG00000076984
ENSG00000008735	ENSG00000081479
ENSG00000008735	ENSG00000107643
ENSG00000008735	ENSG00000111266
ENSG00000008735	ENSG00000114279
ENSG00000008735	ENSG00000121653
ENSG00000008735	ENSG00000123384
ENSG00000008735	ENSG00000129682
ENSG00000008735	ENSG00000138834
ENSG00000008735	ENSG00000150687
ENSG00000008735	ENSG00000156299
ENSG00000008735	ENSG00000156711
ENSG00000008735	ENSG00000173327
ENSG00000008838	ENSG00000063322
ENSG00000008838	ENSG00000091831
ENSG00000008838	ENSG00000132170
ENSG00000008838	ENSG00000141026
ENSG00000008838	ENSG00000186350
ENSG00000008838	ENSG00000186951
ENSG00000008952	ENSG00000025796
ENSG00000008952	ENSG00000079432
ENSG00000008952	ENSG00000137947
ENSG00000008988	ENSG00000037241
ENSG00000008988	ENSG00000083845
ENSG00000008988	ENSG00000084623
ENSG00000008988	ENSG00000089009
ENSG00000008988	ENSG00000089157
ENSG00000008988	ENSG00000099783
ENSG00000008988	ENSG00000100316
ENSG00000008988	ENSG00000100353
ENSG00000008988	ENSG00000104131
ENSG00000008988	ENSG00000105193
ENSG00000008988	ENSG00000105372
ENSG00000008988	ENSG00000105640
ENSG00000008988	ENSG00000105821
ENSG00000008988	ENSG00000105926
ENSG00000008988	ENSG00000106263
ENSG00000008988	ENSG00000106682
ENSG00000008988	ENSG00000107581
ENSG00000008988	ENSG00000110700
ENSG00000008988	ENSG00000112306
ENSG00000008988	ENSG00000114867
ENSG00000008988	ENSG00000115268
ENSG00000008988	ENSG00000118181
ENSG00000008988	ENSG00000122406
ENSG00000008988	ENSG00000124614
ENSG00000008988	ENSG00000125385
ENSG00000008988	ENSG00000125691
ENSG00000008988	ENSG00000125977
ENSG00000008988	ENSG00000130255
ENSG00000008988	ENSG00000130811
ENSG00000008988	ENSG00000131469
ENSG00000008988	ENSG00000134419
ENSG00000008988	ENSG00000135698
ENSG00000008988	ENSG00000136937
ENSG00000008988	ENSG00000136942
ENSG00000008988	ENSG00000138326
ENSG00000008988	ENSG00000140988
ENSG00000008988	ENSG00000142534
ENSG00000008988	ENSG00000142541
ENSG00000008988	ENSG00000142676
ENSG00000008988	ENSG00000143947
ENSG00000008988	ENSG00000144028
ENSG00000008988	ENSG00000145425
ENSG00000008988	ENSG00000147403
ENSG00000008988	ENSG00000147604
ENSG00000008988	ENSG00000147677
ENSG00000008988	ENSG00000149273
ENSG00000008988	ENSG00000156508
ENSG00000008988	ENSG00000161016
ENSG00000008988	ENSG00000163923
ENSG00000008988	ENSG00000164587
ENSG00000008988	ENSG00000166441
ENSG00000008988	ENSG00000166986
ENSG00000008988	ENSG00000167526
ENSG00000008988	ENSG00000170889
ENSG00000008988	ENSG00000171858
ENSG00000008988	ENSG00000171863
ENSG00000008988	ENSG00000174444
ENSG00000008988	ENSG00000175390
ENSG00000008988	ENSG00000177954
ENSG00000008988	ENSG00000178982
ENSG00000008988	ENSG00000182498
ENSG00000008988	ENSG00000184110
ENSG00000008988	ENSG00000184779
ENSG00000008988	ENSG00000186468
ENSG00000008988	ENSG00000188846
ENSG00000008988	ENSG00000196656
ENSG00000008988	ENSG00000197303
ENSG00000008988	ENSG00000197958
ENSG00000008988	ENSG00000198034
ENSG00000008988	ENSG00000198242
ENSG00000008988	ENSG00000198677
ENSG00000008988	ENSG00000198755
ENSG00000008988	ENSG00000198782
ENSG00000008988	ENSG00000204628
ENSG00000009307	ENSG00000068831
ENSG00000009307	ENSG00000070756
ENSG00000009307	ENSG00000089820
ENSG00000009307	ENSG00000108061
ENSG00000009307	ENSG00000108854
ENSG00000009307	ENSG00000115170
ENSG00000009307	ENSG00000121879
ENSG00000009307	ENSG00000132155
ENSG00000009307	ENSG00000134910
ENSG00000009307	ENSG00000135316
ENSG00000009307	ENSG00000136653
ENSG00000009307	ENSG00000138193
ENSG00000009307	ENSG00000138668
ENSG00000009307	ENSG00000138698
ENSG00000009307	ENSG00000141646
ENSG00000009307	ENSG00000160613
ENSG00000009307	ENSG00000161800
ENSG00000009307	ENSG00000171791
ENSG00000009335	ENSG00000144712
ENSG00000009335	ENSG00000175166
ENSG00000009335	ENSG00000184489
ENSG00000009413	ENSG00000068024
ENSG00000009413	ENSG00000116670
ENSG00000009413	ENSG00000135945
ENSG00000009413	ENSG00000164109
ENSG00000009709	ENSG00000085662
ENSG00000009709	ENSG00000100084
ENSG00000009724	ENSG00000149131
ENSG00000009724	ENSG00000160339
ENSG00000009724	ENSG00000165471
ENSG00000009790	ENSG00000131323
ENSG00000009790	ENSG00000159958
ENSG00000009830	ENSG00000130714
ENSG00000009844	ENSG00000103154
ENSG00000009844	ENSG00000105404
ENSG00000009844	ENSG00000109906
ENSG00000009844	ENSG00000117153
ENSG00000009844	ENSG00000135446
ENSG00000009844	ENSG00000151332
ENSG00000009844	ENSG00000153574
ENSG00000009844	ENSG00000160200
ENSG00000009844	ENSG00000163530
ENSG00000009844	ENSG00000166681
ENSG00000009844	ENSG00000173465
ENSG00000009844	ENSG00000174943
ENSG00000009844	ENSG00000185247
ENSG00000009844	ENSG00000188554
ENSG00000009950	ENSG00000108788
ENSG00000009950	ENSG00000196290
ENSG00000009954	ENSG00000066117
ENSG00000009954	ENSG00000073584
ENSG00000009954	ENSG00000080503
ENSG00000009954	ENSG00000092201
ENSG00000009954	ENSG00000099956
ENSG00000009954	ENSG00000102038
ENSG00000009954	ENSG00000111424
ENSG00000009954	ENSG00000117713
ENSG00000009954	ENSG00000127616
ENSG00000009954	ENSG00000132646
ENSG00000009954	ENSG00000136518
ENSG00000009954	ENSG00000139613
ENSG00000009954	ENSG00000153147
ENSG00000009954	ENSG00000167670
ENSG00000009954	ENSG00000173473
ENSG00000009954	ENSG00000174307
ENSG00000009954	ENSG00000198604
ENSG00000010017	ENSG00000064393
ENSG00000010017	ENSG00000072274
ENSG00000010017	ENSG00000102081
ENSG00000010017	ENSG00000102226
ENSG00000010017	ENSG00000104327
ENSG00000010017	ENSG00000105204
ENSG00000010017	ENSG00000105976
ENSG00000010017	ENSG00000115904
ENSG00000010017	ENSG00000120693
ENSG00000010017	ENSG00000132341
ENSG00000010017	ENSG00000138185
ENSG00000010017	ENSG00000143556
ENSG00000010017	ENSG00000149397
ENSG00000010017	ENSG00000152670
ENSG00000010017	ENSG00000154277
ENSG00000010017	ENSG00000160255
ENSG00000010017	ENSG00000162946
ENSG00000010017	ENSG00000166949
ENSG00000010017	ENSG00000167601
ENSG00000010017	ENSG00000169083
ENSG00000010017	ENSG00000175387
ENSG00000010017	ENSG00000186318
ENSG00000010017	ENSG00000196199
ENSG00000010017	ENSG00000198910
ENSG00000010017	ENSG00000205937
ENSG00000010030	ENSG00000185513
[truncated: 99,777 more rows]
